# Supplementary material for: Eco-evolutionary dynamics of adapting pathogens and host immunity
Source: eLife. 2024 Dec 27;13:RP97350. doi: 10.7554/eLife.97350 (PMC11677248; doi:10.7554/eLife.97350)
Supplement: Supplementary file 1. [file elife-97350-supp1.zip]

Archive with 1 entries (1 files):
- acknowledgement_table.tsv
