# Supplementary material for: Eco-evolutionary dynamics of adapting pathogens and host immunity
Source: eLife. 2024 Dec 27;13:RP97350. doi: 10.7554/eLife.97350 (PMC11677248; doi:10.7554/eLife.97350)
Supplement: Supplementary file 1. [file elife-97350-supp1.zip › acknowledgement_table.tsv]

submitting lab	originating lab	total	accession numbers
?	?	531	EPI2547888,EPI2401533,EPI2438920,EPI2547983,EPI2470202,EPI2402579,EPI2402539,EPI2402139,EPI2896719,EPI2402363,EPI2897463,EPI2402011,EPI2863483,EPI2469815,EPI2570561,EPI2469817,EPI2470230,EPI2863572,EPI2897479,EPI2864007,EPI2863613,EPI2863933,EPI2504370,EPI2402987,EPI2758991,EPI2547972,EPI2402059,EPI2401548,EPI2863549,EPI2401594,EPI2439324,EPI2439228,EPI2402211,EPI2863579,EPI2863219,EPI2438921,EPI…
?	Import From Public Domain	424	EPI2671960,EPI2711411,EPI2724183,EPI2725532,EPI2698228,EPI2593698,EPI2696259,EPI2724529,EPI2711437,EPI2723726,EPI2724537,EPI2724545,EPI2724372,EPI2723718,EPI2710791,EPI2731169,EPI2723859,EPI2699272,EPI2698180,EPI2724490,EPI2725530,EPI2711072,EPI2723969,EPI2723994,EPI2723094,EPI2723576,EPI2723326,EPI2724041,EPI2723835,EPI2696539,EPI2724062,EPI2724315,EPI2699268,EPI2711758,EPI2696472,EPI2698085,EPI…
?	Instituto De Medicina Tropical	1	EPI2581911
?	National Institute Of Public Health	4	EPI2781988,EPI2782012,EPI2778824,EPI2776293
?	University Of Washington	15	EPI2582314,EPI2582456,EPI2582440,EPI2582298,EPI2582378,EPI2582424,EPI2582394,EPI2582362,EPI2582330,EPI2582264,EPI2582472,EPI2582409,EPI2582282,EPI2582491,EPI2582346
Aichi Prefectural Institute Of Public Health	Aichi Prefectural Institute Of Public Health	11	EPI539367,EPI539217,EPI539369,EPI539373,EPI539219,EPI539371,EPI539365,EPI497556,EPI539375,EPI539773,EPI497554
Al Quds University	?	1	EPI1219517
Al Quds University	Virology Research Laboratory, Medical Research Center, Al Quds University	11	EPI1219519,EPI1219505,EPI1219511,EPI1219507,EPI1219515,EPI1219520,EPI1219502,EPI1219509,EPI1219504,EPI1219513,EPI1219518
Amedeo Di Savoia Hospital	Amedeo Di Savoia Hospital	2	EPI2959075,EPI2959074
Azienda Sanitaria Dell'alto Adige	Laboratorio Aziendale Di Microbiologia E Virologia/comprensorio Sanitario Di Bolzano	157	EPI2437479,EPI2670396,EPI2508472,EPI2508411,EPI2437482,EPI2508457,EPI2508475,EPI2508440,EPI2508486,EPI2508480,EPI2437485,EPI2508474,EPI2508428,EPI2508423,EPI2508415,EPI2508494,EPI2670397,EPI2508448,EPI2508501,EPI2671611,EPI2509233,EPI2671612,EPI2670400,EPI2508429,EPI2508424,EPI2508508,EPI2509223,EPI2508452,EPI2671613,EPI2508455,EPI2508461,EPI2508413,EPI2508509,EPI2671610,EPI2509227,EPI2670398,EPI…
B.c. Centre For Disease Control	B.c. Centre For Disease Control	368	EPI1605697,EPI2068105,EPI2338798,EPI2338857,EPI2067619,EPI2127182,EPI2338901,EPI1995309,EPI2505382,EPI2068095,EPI2127328,EPI2127121,EPI2127373,EPI2127356,EPI2338582,EPI2338562,EPI2338454,EPI2127392,EPI2338805,EPI2338700,EPI2338640,EPI2067922,EPI2068125,EPI1605714,EPI2068120,EPI1605707,EPI2067782,EPI2338914,EPI1386798,EPI1995317,EPI2338781,EPI1605682,EPI2068032,EPI2338541,EPI2067719,EPI2338837,EPI…
B.c. Centre For Disease Control	Laboratoire De Santé Publique Du Québec	166	EPI2338295,EPI2338366,EPI2338416,EPI1605909,EPI1605864,EPI2338380,EPI1605885,EPI2338398,EPI1605873,EPI1605888,EPI1386801,EPI1695130,EPI1695087,EPI1386803,EPI1605868,EPI1605904,EPI1605897,EPI2338397,EPI2338154,EPI1695125,EPI1605889,EPI1605880,EPI2338417,EPI1695096,EPI1695094,EPI1695134,EPI1695089,EPI2338245,EPI1605905,EPI2338227,EPI2338372,EPI2338411,EPI1695133,EPI2338415,EPI1695093,EPI1605874,EPI…
B.c. Centre For Disease Control	Provincial Laboratory For Public Health, Alberta Public Laboratories	154	EPI2337876,EPI2537099,EPI2337949,EPI2337909,EPI1605660,EPI2505395,EPI1605633,EPI2337865,EPI2337679,EPI1605644,EPI2337963,EPI1605659,EPI2337696,EPI1695062,EPI2505398,EPI2337974,EPI1695100,EPI2337885,EPI1605628,EPI2337968,EPI2337815,EPI2337976,EPI2337904,EPI1605651,EPI1605634,EPI1695103,EPI1605643,EPI2505391,EPI2337956,EPI1605638,EPI1605636,EPI1605632,EPI1605637,EPI2337916,EPI2337822,EPI2505393,EPI…
B.c. Centre For Disease Control	Public Health Ontario	330	EPI1605740,EPI1605754,EPI1695077,EPI2338049,EPI1605798,EPI2338129,EPI1605806,EPI2337999,EPI1695110,EPI1386789,EPI1605766,EPI1605763,EPI1605847,EPI2338112,EPI2338094,EPI1605734,EPI2338077,EPI1605855,EPI2338090,EPI2338098,EPI2338052,EPI2338070,EPI2338006,EPI1605815,EPI2338021,EPI1695104,EPI1605837,EPI2338092,EPI2338036,EPI1605767,EPI1605737,EPI1386792,EPI2338064,EPI2338035,EPI2338003,EPI1386791,EPI…
Balai Besar Laboratorium Biologi Kesehatan	Balai Besar Laboratorium Biologi Kesehatan	51	EPI2942905,EPI2893001,EPI2893009,EPI2892992,EPI2942889,EPI2893082,EPI2893040,EPI2942897,EPI2893189,EPI2893024,EPI2893099,EPI2893148,EPI2892949,EPI2893207,EPI2892940,EPI2893172,EPI2893090,EPI2893073,EPI2893048,EPI2893056,EPI2942939,EPI2893233,EPI2893116,EPI2892984,EPI2892966,EPI2893224,EPI2942927,EPI2893134,EPI2942881,EPI2942919,EPI2942935,EPI2893032,EPI2892915,EPI2893017,EPI2892975,EPI2893164,EPI…
British Columbia Centre For Disease Control	B.c. Centre For Disease Control	179	EPI2262167,EPI2262070,EPI2261888,EPI2262339,EPI2261795,EPI2281767,EPI2261454,EPI2261380,EPI2281974,EPI2261909,EPI2261477,EPI2262578,EPI2262258,EPI2281986,EPI2261291,EPI2262078,EPI2262226,EPI2261756,EPI2261309,EPI2261322,EPI2261764,EPI2281927,EPI2262689,EPI2282093,EPI2281919,EPI2261296,EPI2261386,EPI2262681,EPI2281868,EPI2262219,EPI2262001,EPI2262518,EPI2262030,EPI2261856,EPI2281942,EPI2261355,EPI…
Cantacuzino Institute	?	14	EPI516544,EPI509358,EPI464967,EPI516545,EPI509353,EPI516543,EPI516546,EPI599625,EPI516547,EPI464966,EPI509357,EPI509355,EPI899640,EPI509356
Cantacuzino Institute	Cantacuzino Institute	274	EPI712975,EPI2031481,EPI500261,EPI1961690,EPI2031228,EPI2031326,EPI2033315,EPI2030166,EPI1799008,EPI2028940,EPI2030108,EPI2381184,EPI1798614,EPI1414802,EPI2029107,EPI2031373,EPI2030129,EPI704043,EPI2031358,EPI370461,EPI913837,EPI1485969,EPI919631,EPI2031488,EPI2028867,EPI370488,EPI961445,EPI899694,EPI885216,EPI884315,EPI2031251,EPI2029157,EPI2028882,EPI712977,EPI2031473,EPI919629,EPI899852,EPI203…
Cantacuzino Institute	Cantacuzino National Military Medical Institute For Research And Development	49	EPI2945637,EPI2545463,EPI2377229,EPI2301067,EPI2301860,EPI2301446,EPI2341258,EPI2545512,EPI2301080,EPI2301051,EPI2341382,EPI2546114,EPI2945620,EPI2300880,EPI2945575,EPI2545433,EPI2545544,EPI2341455,EPI2301059,EPI2301046,EPI2341463,EPI2302448,EPI2546672,EPI2300904,EPI2341250,EPI2302424,EPI2377193,EPI2377209,EPI2377201,EPI2945545,EPI2341513,EPI2341505,EPI2302456,EPI2302440,EPI2945655,EPI2341436,EPI…
Center For Diseases Control, Taiwan	Center For Diseases Control, Taiwan	2	EPI1028777,EPI1028837
Center For Epidemic Response And Innovation (ceri)	Centre For Epidemic Response And Innovation (ceri), Stellenbosch University	2	EPI2605933,EPI2606787
Center For Public Health Research (csisp)	Fisabio Public Health, Generalitat Valenciana	12	EPI1626534,EPI1672130,EPI1701271,EPI1672138,EPI1672146,EPI1691257,EPI1708285,EPI1691249,EPI1745601,EPI1691265,EPI1745593,EPI1708293
Centers For Disease Control And Prevention	?	953	EPI125759,EPI155434,EPI155351,EPI161950,EPI125923,EPI155580,EPI154438,EPI161842,EPI157601,EPI155784,EPI158213,EPI158319,EPI125885,EPI157585,EPI241220,EPI168573,EPI584699,EPI125883,EPI162321,EPI157380,EPI157914,EPI185787,EPI158165,EPI168571,EPI157572,EPI155445,EPI158067,EPI155912,EPI158167,EPI156057,EPI159828,EPI155112,EPI158204,EPI157388,EPI155429,EPI125747,EPI134569,EPI155507,EPI161918,EPI168625…
Centers For Disease Control And Prevention	Adimmune Corporation	69	EPI695690,EPI503917,EPI924808,EPI193992,EPI1314775,EPI701809,EPI1482895,EPI912928,EPI2503761,EPI924768,EPI1314779,EPI1586966,EPI924816,EPI1723689,EPI912936,EPI912904,EPI924784,EPI695918,EPI1318778,EPI688408,EPI924776,EPI2503823,EPI2503776,EPI1723666,EPI1381848,EPI1381840,EPI243586,EPI302259,EPI2503831,EPI924760,EPI1314803,EPI1723674,EPI1482887,EPI347538,EPI924792,EPI924752,EPI1381833,EPI688392,EP…
Centers For Disease Control And Prevention	Adph Bureau Of Clinical Laboratories	115	EPI983953,EPI1006246,EPI1088252,EPI1197197,EPI867554,EPI375094,EPI363030,EPI983975,EPI1397148,EPI1981229,EPI612331,EPI1035143,EPI651648,EPI1421689,EPI1981260,EPI1035135,EPI983942,EPI397564,EPI301728,EPI2096860,EPI371993,EPI588597,EPI712394,EPI2006640,EPI1163513,EPI555435,EPI407312,EPI1356733,EPI1182922,EPI1382046,EPI1981189,EPI631834,EPI349374,EPI2096876,EPI976810,EPI2106246,EPI1368506,EPI1336853…
Centers For Disease Control And Prevention	Aichi Prefectural Institute Of Public Health	3	EPI2716299,EPI1702570,EPI2445586
Centers For Disease Control And Prevention	Alabama State Laboratory	2	EPI356607,EPI301731
Centers For Disease Control And Prevention	Alaska State Public Health Laboratory	1	EPI508681
Centers For Disease Control And Prevention	Alaska State Virology Lab	497	EPI639096,EPI1336559,EPI2096062,EPI537864,EPI680131,EPI961019,EPI679414,EPI688463,EPI677250,EPI643635,EPI643587,EPI1017271,EPI2040417,EPI671126,EPI679375,EPI2252816,EPI679973,EPI984015,EPI679968,EPI1056116,EPI394997,EPI671118,EPI643579,EPI533484,EPI670467,EPI533482,EPI402261,EPI401740,EPI1245324,EPI651464,EPI679944,EPI1336567,EPI1056204,EPI651568,EPI2063333,EPI2096070,EPI680139,EPI679997,EPI15919…
Centers For Disease Control And Prevention	Aristotelian University Of Thessaloniki	1	EPI1048737
Centers For Disease Control And Prevention	Arizona Department Of Health Services	252	EPI2498713,EPI2039892,EPI680013,EPI1136731,EPI747416,EPI925529,EPI747320,EPI1964505,EPI1983053,EPI1161695,EPI2004489,EPI1131482,EPI185826,EPI747092,EPI752413,EPI2441836,EPI1329385,EPI858039,EPI2127990,EPI319650,EPI2096931,EPI1959360,EPI2368681,EPI2019920,EPI1496207,EPI752421,EPI1256660,EPI761359,EPI1992266,EPI2253757,EPI715146,EPI1256668,EPI1609559,EPI1228056,EPI2359376,EPI727314,EPI2359518,EPI24…
Centers For Disease Control And Prevention	Arkansas Children's Hospital	1	EPI417210
Centers For Disease Control And Prevention	Arkansas Department Of Health	108	EPI467408,EPI484516,EPI1182862,EPI553552,EPI2063857,EPI1398097,EPI2226067,EPI1088324,EPI564612,EPI977260,EPI2901091,EPI1107219,EPI2925510,EPI2062686,EPI2040278,EPI2062607,EPI1107227,EPI631498,EPI973201,EPI2925040,EPI1136675,EPI465945,EPI558140,EPI1161615,EPI316016,EPI2925224,EPI1088284,EPI553625,EPI2037430,EPI2040349,EPI1348536,EPI1088292,EPI553536,EPI553575,EPI347466,EPI1123474,EPI2038901,EPI108…
Centers For Disease Control And Prevention	Atlanta Va Medical Center	2	EPI1146098,EPI942967
Centers For Disease Control And Prevention	Baylor College Of Medicine	54	EPI648906,EPI558584,EPI567440,EPI771339,EPI746938,EPI648927,EPI767435,EPI727483,EPI565452,EPI562063,EPI579452,EPI648904,EPI567570,EPI768618,EPI752714,EPI588628,EPI622361,EPI555459,EPI648925,EPI553057,EPI648921,EPI579500,EPI555319,EPI555241,EPI578306,EPI558160,EPI727491,EPI648919,EPI648901,EPI648911,EPI648923,EPI579460,EPI579492,EPI648917,EPI588530,EPI579444,EPI747917,EPI648898,EPI556163,EPI648908…
Centers For Disease Control And Prevention	Baylor Scott And White Health	423	EPI1116686,EPI1116207,EPI1450118,EPI1114161,EPI1563308,EPI1116104,EPI1008481,EPI1563514,EPI1116575,EPI1467055,EPI1450126,EPI1450062,EPI1008601,EPI1466629,EPI1466677,EPI1116215,EPI1466766,EPI1116664,EPI1563245,EPI1563427,EPI1116175,EPI825025,EPI1117003,EPI1563356,EPI1116828,EPI1116120,EPI1563077,EPI1116648,EPI1450054,EPI1563388,EPI1563165,EPI1562894,EPI1450304,EPI944899,EPI1467095,EPI1466822,EPI15…
Centers For Disease Control And Prevention	Cadham Provincial Laboratory	14	EPI2367846,EPI2645469,EPI2369628,EPI2369693,EPI1686208,EPI2371609,EPI2370123,EPI1629268,EPI2371556,EPI2369935,EPI2385255,EPI2369850,EPI1748123,EPI2645430
Centers For Disease Control And Prevention	California Department Of Health Services	775	EPI747432,EPI858071,EPI2066939,EPI1142092,EPI1964766,EPI887256,EPI2225980,EPI2063157,EPI1224985,EPI2063205,EPI1409268,EPI1964601,EPI2901306,EPI1094494,EPI1685853,EPI2039660,EPI2063538,EPI1662479,EPI439454,EPI1131546,EPI748036,EPI1992233,EPI1093432,EPI2066961,EPI2063627,EPI1429639,EPI1185687,EPI2212717,EPI1687853,EPI2016405,EPI1629276,EPI2251877,EPI1049783,EPI1016335,EPI730002,EPI2279697,EPI196441…
Centers For Disease Control And Prevention	Canberra Hospital	2	EPI2732700,EPI866694
Centers For Disease Control And Prevention	Canterbury Health Services	1	EPI1588456
Centers For Disease Control And Prevention	Caribbean Epidemiology Center	120	EPI1240121,EPI2227529,EPI393405,EPI667918,EPI2544273,EPI2227380,EPI639057,EPI394778,EPI639026,EPI459835,EPI1240177,EPI1508237,EPI2544257,EPI1256477,EPI2544302,EPI2228204,EPI887012,EPI719146,EPI1240113,EPI2227521,EPI1591489,EPI1685594,EPI709192,EPI667933,EPI2544288,EPI2228190,EPI232523,EPI2227568,EPI459808,EPI1438743,EPI1591496,EPI1038661,EPI538476,EPI391259,EPI871680,EPI1508087,EPI459832,EPI22281…
Centers For Disease Control And Prevention	Cdc Central Asia Office	17	EPI1027030,EPI1027022,EPI1026950,EPI1026998,EPI1027054,EPI1027038,EPI1027046,EPI1027014,EPI1026958,EPI1026966,EPI1027070,EPI1027006,EPI1026982,EPI1026990,EPI1027078,EPI1026974,EPI1027062
Centers For Disease Control And Prevention	Cdc Gap Nigeria	3	EPI241141,EPI241144,EPI295242
Centers For Disease Control And Prevention	Cdc Kenya	153	EPI560664,EPI1956191,EPI1940859,EPI1343088,EPI1940851,EPI193921,EPI1883097,EPI1940923,EPI1881833,EPI1991577,EPI384806,EPI1479510,EPI1356504,EPI1343048,EPI1881984,EPI2796341,EPI1940915,EPI2796265,EPI538526,EPI1940946,EPI538525,EPI1479629,EPI1587030,EPI1881944,EPI960465,EPI538474,EPI1884398,EPI560644,EPI1490362,EPI484554,EPI232559,EPI278750,EPI280008,EPI1881952,EPI560783,EPI2796297,EPI1991633,EPI13…
Centers For Disease Control And Prevention	Cemic University Hospital	39	EPI1587095,EPI1587127,EPI683782,EPI1586248,EPI1106085,EPI335863,EPI683790,EPI683713,EPI1587135,EPI1586270,EPI1106877,EPI1587080,EPI683681,EPI1587056,EPI1587087,EPI683742,EPI683705,EPI683649,EPI1106885,EPI1587111,EPI547719,EPI1586278,EPI547711,EPI1079404,EPI547727,EPI1587119,EPI683758,EPI668129,EPI1106893,EPI1586256,EPI683673,EPI1586208,EPI683729,EPI1587046,EPI1586262,EPI1079396,EPI1587064,EPI1587…
Centers For Disease Control And Prevention	Cenetrop	54	EPI547758,EPI1487056,EPI540021,EPI1487040,EPI540024,EPI1606475,EPI1386824,EPI326262,EPI1035183,EPI1603759,EPI541579,EPI1317839,EPI540047,EPI1310569,EPI1317782,EPI547751,EPI1603751,EPI1603743,EPI341594,EPI1385756,EPI862013,EPI1487078,EPI1310513,EPI326256,EPI1606281,EPI862005,EPI1317158,EPI1606289,EPI541583,EPI547735,EPI540057,EPI540055,EPI342357,EPI547743,EPI541585,EPI1606297,EPI1385772,EPI1603727…
Centers For Disease Control And Prevention	Center For Disease Control	6	EPI503927,EPI1723661,EPI158209,EPI1725971,EPI710480,EPI156095
Centers For Disease Control And Prevention	Center For Diseases Control And Prevention	1	EPI2212655
Centers For Disease Control And Prevention	Center For Medical Microbiology	18	EPI1142494,EPI1142534,EPI896920,EPI1142518,EPI1266428,EPI1266221,EPI1142510,EPI896905,EPI1266396,EPI896912,EPI1266189,EPI1142550,EPI1142526,EPI1142502,EPI1142542,EPI1266245,EPI1282675,EPI1266168
Centers For Disease Control And Prevention	Centers For Disease Control And Prevention	31	EPI155095,EPI377447,EPI377477,EPI404927,EPI404965,EPI347506,EPI353514,EPI579796,EPI418253,EPI134088,EPI418251,EPI376527,EPI404996,EPI447145,EPI157833,EPI302286,EPI335891,EPI356027,EPI402252,EPI309581,EPI1060220,EPI447135,EPI158105,EPI375049,EPI397647,EPI125739,EPI485800,EPI492690,EPI499303,EPI445646,EPI378216
Centers For Disease Control And Prevention	Central Laboratory Of Public Health	51	EPI543723,EPI1277298,EPI335931,EPI1685797,EPI543711,EPI394831,EPI1548456,EPI1277186,EPI1277250,EPI1118435,EPI342231,EPI1277226,EPI647996,EPI648004,EPI701908,EPI1277202,EPI211287,EPI548025,EPI1548464,EPI1277306,EPI1548448,EPI352209,EPI1277178,EPI1548440,EPI2677332,EPI1277266,EPI349755,EPI1277210,EPI701892,EPI1277274,EPI565694,EPI1277258,EPI560715,EPI701879,EPI1079436,EPI484533,EPI647988,EPI1548471…
Centers For Disease Control And Prevention	Central Laboratory, Bureau Of Public Health	26	EPI1603616,EPI1719636,EPI1606459,EPI1606415,EPI1606539,EPI1606428,EPI2756888,EPI1508071,EPI2756913,EPI2756921,EPI2756904,EPI2756896,EPI1606436,EPI2756872,EPI1606407,EPI1508119,EPI1507903,EPI1607639,EPI1632212,EPI1603608,EPI1606399,EPI1606555,EPI1603624,EPI1719212,EPI1508245,EPI1603632
Centers For Disease Control And Prevention	Central Medical Laboratory	9	EPI2209980,EPI2210012,EPI2210004,EPI2210020,EPI2209972,EPI2209996,EPI2677348,EPI2209988,EPI2209964
Centers For Disease Control And Prevention	Central Public Health Laboratory, Ministry Of Health	58	EPI840574,EPI1448721,EPI439445,EPI1438916,EPI1248771,EPI1438871,EPI832054,EPI1437971,EPI832061,EPI2385454,EPI1448751,EPI1088164,EPI1088172,EPI829918,EPI1437955,EPI1088180,EPI1925271,EPI886949,EPI832509,EPI1239874,EPI832485,EPI2157782,EPI814349,EPI2385287,EPI1245268,EPI832501,EPI1245276,EPI1925279,EPI341586,EPI832517,EPI2756778,EPI1448713,EPI2385410,EPI1448705,EPI2385463,EPI1448743,EPI2157886,EPI2…
Centers For Disease Control And Prevention	Central Public Health Reference Laboratory	2	EPI1180468,EPI1180460
Centers For Disease Control And Prevention	Centre De Recherche Medicale Et Sanitaire (cermes)	138	EPI1993718,EPI1649168,EPI2227288,EPI2442885,EPI2876901,EPI2226788,EPI1758300,EPI1486417,EPI1956285,EPI1651941,EPI1649955,EPI1956184,EPI1486449,EPI1649908,EPI1356946,EPI1956207,EPI1212728,EPI1651935,EPI1758268,EPI1853533,EPI1180292,EPI1758245,EPI1993750,EPI1853525,EPI1649939,EPI1853386,EPI1479145,EPI2227304,EPI2443605,EPI2442838,EPI2226704,EPI1956329,EPI2876929,EPI1993742,EPI2876945,EPI1956316,EPI…
Centers For Disease Control And Prevention	Children's Hospital Of Pittsburgh Upmc	468	EPI1128015,EPI1477590,EPI1127944,EPI1127816,EPI1559555,EPI1128244,EPI1128647,EPI1127960,EPI1128655,EPI1466333,EPI1128125,EPI1128695,EPI1129255,EPI1450610,EPI1477293,EPI1128615,EPI1450618,EPI1477467,EPI1129640,EPI1129126,EPI1128759,EPI1127848,EPI1129150,EPI1477437,EPI1466064,EPI1127888,EPI1129021,EPI1477185,EPI1477256,EPI1128671,EPI1129296,EPI1477910,EPI1128030,EPI1477350,EPI1128863,EPI1129592,EPI…
Centers For Disease Control And Prevention	Children's Mercy Hospital	1	EPI1056920
Centers For Disease Control And Prevention	City Of El Paso Dept Of Public Health	1	EPI358036
Centers For Disease Control And Prevention	City Of Milwaukee Health Department	24	EPI2819079,EPI2901071,EPI2064199,EPI1432965,EPI2341885,EPI1408730,EPI2040270,EPI2344049,EPI2365886,EPI2037021,EPI1428348,EPI1428340,EPI2901237,EPI2819071,EPI2900829,EPI1448419,EPI2037539,EPI2284775,EPI2040143,EPI2064080,EPI2284688,EPI2251497,EPI2212732,EPI2251633
Centers For Disease Control And Prevention	Clinical Virology Unit, Cdim	5	EPI1588472,EPI1311774,EPI861798,EPI858134,EPI1048355
Centers For Disease Control And Prevention	Cnr Influenza France Sud	120	EPI1321998,EPI1322038,EPI1321504,EPI1321967,EPI1321939,EPI1322019,EPI1321956,EPI1322023,EPI1321961,EPI1321945,EPI1321986,EPI1321968,EPI1322034,EPI1322048,EPI1321979,EPI1321966,EPI1321964,EPI1321955,EPI1321943,EPI1321980,EPI1322026,EPI1322037,EPI1321575,EPI1322011,EPI1321969,EPI1322053,EPI1321981,EPI1321970,EPI1321977,EPI1321997,EPI1321971,EPI1321992,EPI1322009,EPI1322051,EPI1322041,EPI1321987,EPI…
Centers For Disease Control And Prevention	Colorado Department Of Health Lab	269	EPI1649407,EPI2534500,EPI377453,EPI1422184,EPI2064936,EPI1136587,EPI761430,EPI715314,EPI686174,EPI2065152,EPI730034,EPI352194,EPI377484,EPI1636333,EPI2925393,EPI399643,EPI402258,EPI1429543,EPI564254,EPI1988844,EPI715330,EPI1442311,EPI711370,EPI558355,EPI2003336,EPI185837,EPI1245593,EPI1641982,EPI2925319,EPI2359590,EPI2442150,EPI910896,EPI918129,EPI1479348,EPI537898,EPI2359422,EPI2225681,EPI896001…
Centers For Disease Control And Prevention	Connecticut Department. Of Public Health	209	EPI319667,EPI1428257,EPI746884,EPI550887,EPI1310289,EPI1245076,EPI1969327,EPI770929,EPI1487260,EPI1225176,EPI1039266,EPI1486117,EPI1387126,EPI2276369,EPI2276385,EPI868282,EPI2015459,EPI1487253,EPI1696732,EPI1182984,EPI1225191,EPI2096086,EPI2065529,EPI1428083,EPI2347719,EPI770937,EPI1992690,EPI970129,EPI2127755,EPI2363144,EPI2136109,EPI1142050,EPI2252473,EPI537722,EPI1367999,EPI747592,EPI910990,EP…
Centers For Disease Control And Prevention	Contiguo A Hospital Rosales	61	EPI2082375,EPI1026695,EPI2599497,EPI1089403,EPI631725,EPI1627493,EPI2082287,EPI1079524,EPI2082367,EPI2093159,EPI1026679,EPI346446,EPI477437,EPI278810,EPI2082327,EPI2599481,EPI459841,EPI2082271,EPI2082319,EPI2082422,EPI1609302,EPI2082247,EPI1641615,EPI2082279,EPI2082311,EPI634030,EPI2082462,EPI2082359,EPI2082470,EPI279985,EPI1026687,EPI2082303,EPI278812,EPI2082454,EPI1685511,EPI2082335,EPI634022,E…
Centers For Disease Control And Prevention	Crick Worldwide Influenza Centre	6	EPI834581,EPI643571,EPI643674,EPI643896,EPI643959,EPI643840
Centers For Disease Control And Prevention	Crr Virus Influenza Region Sud	3	EPI1322001,EPI1322057,EPI1321990
Centers For Disease Control And Prevention	Csee	92	EPI976404,EPI614775,EPI624980,EPI575661,EPI575685,EPI1210290,EPI1079412,EPI688251,EPI1212709,EPI695666,EPI1210298,EPI578493,EPI1240097,EPI626391,EPI972432,EPI1212653,EPI629689,EPI624972,EPI626344,EPI626430,EPI625020,EPI626445,EPI1079420,EPI1212685,EPI1212677,EPI624949,EPI575805,EPI614839,EPI1212661,EPI1079452,EPI1210243,EPI575789,EPI575725,EPI575677,EPI624988,EPI575813,EPI614815,EPI972400,EPI5757…
Centers For Disease Control And Prevention	Csl Ltd	3	EPI2226249,EPI2248087,EPI2300852
Centers For Disease Control And Prevention	Dallas County Health And Human Services	65	EPI316200,EPI2007483,EPI2065443,EPI2127620,EPI924847,EPI1225136,EPI438341,EPI1026750,EPI879562,EPI1146672,EPI2040020,EPI1136571,EPI959948,EPI2007317,EPI924863,EPI2082511,EPI972979,EPI1099877,EPI2007507,EPI2065419,EPI942616,EPI1174131,EPI895826,EPI2082519,EPI912753,EPI1085948,EPI2016604,EPI2066843,EPI895834,EPI2063277,EPI1099869,EPI2016581,EPI1174139,EPI2095998,EPI2063754,EPI1319945,EPI2096006,EPI…
Centers For Disease Control And Prevention	Dc Public Health Lab	159	EPI2037942,EPI1432406,EPI2069844,EPI2093675,EPI1607928,EPI1942541,EPI2038251,EPI2020107,EPI1651713,EPI1959112,EPI2006496,EPI2004316,EPI2038481,EPI2370567,EPI2004347,EPI2037824,EPI2276106,EPI2015367,EPI1448139,EPI316037,EPI1224694,EPI2279056,EPI309517,EPI2347751,EPI564268,EPI2369132,EPI2362392,EPI1716891,EPI1259238,EPI2276169,EPI1952573,EPI564732,EPI2097247,EPI2279293,EPI2097224,EPI1630829,EPI2015…
Centers For Disease Control And Prevention	Delaware Public Health Lab	316	EPI498483,EPI1608622,EPI564574,EPI2097019,EPI375452,EPI1035199,EPI1055941,EPI2253844,EPI1123680,EPI2362841,EPI1085676,EPI2254082,EPI1197544,EPI1692418,EPI879865,EPI2444809,EPI2534607,EPI553073,EPI2276377,EPI2254034,EPI538493,EPI2444749,EPI911036,EPI1651793,EPI367556,EPI558311,EPI565785,EPI1327652,EPI2535112,EPI302330,EPI1992758,EPI1496313,EPI1487448,EPI579118,EPI1993283,EPI631685,EPI979968,EPI203…
Centers For Disease Control And Prevention	Departamento De Laboratorio De Salud Publica	21	EPI1035625,EPI543675,EPI1035618,EPI543702,EPI1035610,EPI662498,EPI662490,EPI1035657,EPI662369,EPI467422,EPI662385,EPI1035649,EPI1035665,EPI301068,EPI662474,EPI1035633,EPI1035641,EPI662506,EPI397571,EPI662514,EPI467428
Centers For Disease Control And Prevention	Departamento De Laboratorio De Salud Pública (dlsp)	26	EPI2063761,EPI1557786,EPI1313064,EPI1048867,EPI1048951,EPI2063625,EPI2063785,EPI2063777,EPI1557764,EPI1557778,EPI1048983,EPI1048882,EPI2365597,EPI1048936,EPI1313319,EPI1048917,EPI1313096,EPI2063817,EPI1048967,EPI2063720,EPI1557800,EPI2365535,EPI1048900,EPI2063641,EPI1047703,EPI2365544
Centers For Disease Control And Prevention	Dr. Leonard A. Miller Centre For Health Services	4	EPI2371547,EPI2368180,EPI2370005,EPI2369901
Centers For Disease Control And Prevention	Duke University Medical Center	1	EPI1256524
Centers For Disease Control And Prevention	Erasmus Medical Center	1	EPI2037241
Centers For Disease Control And Prevention	Ethiopian Health And Nutrition Research Institute (ehnri)	15	EPI254595,EPI565755,EPI387775,EPI387757,EPI508651,EPI508678,EPI560463,EPI564679,EPI565977,EPI565380,EPI371785,EPI564307,EPI565851,EPI565563,EPI564312
Centers For Disease Control And Prevention	Ethiopian Public Health Institute, National Influenza Laboratory	47	EPI1969631,EPI1123951,EPI1969469,EPI1969617,EPI1969484,EPI814513,EPI1969611,EPI1123999,EPI1969476,EPI1969516,EPI1969453,EPI1969587,EPI1969676,EPI1969556,EPI2445533,EPI1123983,EPI1125231,EPI1969500,EPI1969668,EPI1969524,EPI1969508,EPI1123943,EPI1969636,EPI1969660,EPI1969572,EPI1969623,EPI1969461,EPI1969540,EPI730927,EPI1969603,EPI1125238,EPI1969580,EPI1969492,EPI1123967,EPI824936,EPI730935,EPI1969…
Centers For Disease Control And Prevention	Evandro Chagas Institute	15	EPI1048496,EPI1056435,EPI1048510,EPI1048386,EPI1048623,EPI1048587,EPI1048363,EPI1048448,EPI1048461,EPI1048480,EPI1048417,EPI1048574,EPI1048606,EPI1056443,EPI1048371
Centers For Disease Control And Prevention	Evanston Hospital And Northshore University	1	EPI291898
Centers For Disease Control And Prevention	Florida Department Of Health Jacksonville	248	EPI2006480,EPI341599,EPI676961,EPI870809,EPI1334488,EPI2015545,EPI575174,EPI316048,EPI295181,EPI2006464,EPI1953020,EPI509965,EPI2093472,EPI295169,EPI857302,EPI516698,EPI2812830,EPI2347657,EPI371782,EPI540818,EPI567484,EPI2066404,EPI1183015,EPI868376,EPI2062917,EPI622383,EPI1093790,EPI2066285,EPI447151,EPI1942724,EPI1016208,EPI857310,EPI371989,EPI1940403,EPI316043,EPI1641919,EPI896491,EPI1758308,E…
Centers For Disease Control And Prevention	Florida Department Of Health Tampa	330	EPI1026886,EPI667988,EPI1256564,EPI1212593,EPI862211,EPI1629393,EPI1941031,EPI1142228,EPI1166917,EPI1970169,EPI1952859,EPI677510,EPI2359873,EPI1348649,EPI537901,EPI1696716,EPI686294,EPI1142220,EPI565478,EPI1142236,EPI2359779,EPI588839,EPI439418,EPI2444457,EPI2453969,EPI2038621,EPI2360069,EPI879889,EPI870716,EPI639237,EPI1368039,EPI1245140,EPI673840,EPI2360053,EPI2128175,EPI2364045,EPI1955979,EPI3…
Centers For Disease Control And Prevention	Funed Mg	2	EPI2677171,EPI1225128
Centers For Disease Control And Prevention	General Hospital Laboratory	1	EPI1731584
Centers For Disease Control And Prevention	Georgia Public Health Laboratory	200	EPI775528,EPI301013,EPI2224329,EPI1085645,EPI2223901,EPI612381,EPI612414,EPI560569,EPI1713862,EPI1368165,EPI2252248,EPI1432216,EPI2227089,EPI1941095,EPI416115,EPI775512,EPI2772529,EPI2223973,EPI1146536,EPI1952526,EPI1372540,EPI1368205,EPI1368211,EPI575517,EPI2223909,EPI868384,EPI2772489,EPI335896,EPI918236,EPI560653,EPI911168,EPI560577,EPI2176944,EPI1439694,EPI2444359,EPI2192034,EPI1432469,EPI771…
Centers For Disease Control And Prevention	Government Virus Unit	172	EPI1048521,EPI1685985,EPI1407438,EPI686104,EPI1239818,EPI1592035,EPI2925518,EPI2716244,EPI342255,EPI1048692,EPI2925616,EPI432644,EPI454463,EPI918292,EPI1048642,EPI1356328,EPI1055926,EPI1381809,EPI334615,EPI194001,EPI2716228,EPI2925389,EPI335903,EPI631549,EPI185747,EPI1586144,EPI1048403,EPI679463,EPI2716210,EPI241176,EPI1586176,EPI1407491,EPI279994,EPI1048488,EPI560450,EPI1048420,EPI185754,EPI7189…
Centers For Disease Control And Prevention	Hackensack University Medical Center	1	EPI134575
Centers For Disease Control And Prevention	Health Protection Agency	2	EPI355969,EPI158282
Centers For Disease Control And Prevention	Hellenic Pasteur Institute	1	EPI1131124
Centers For Disease Control And Prevention	Hobart Pathology	1	EPI1799103
Centers For Disease Control And Prevention	Hong Kong Department Of Health	6	EPI1372199,EPI1266436,EPI1266205,EPI1407475,EPI1386088,EPI1381793
Centers For Disease Control And Prevention	Hopital Cantonal Universitaire De Geneves	1	EPI1326015
Centers For Disease Control And Prevention	Hopital Charles Nicolle	14	EPI2177222,EPI2177190,EPI2177214,EPI2177230,EPI2177246,EPI2177270,EPI2177262,EPI2177286,EPI2177206,EPI2177238,EPI2177254,EPI2177182,EPI2177198,EPI2177278
Centers For Disease Control And Prevention	Houston Department Of Health And Human Services	28	EPI510917,EPI746981,EPI752436,EPI1088332,EPI943500,EPI719154,EPI722763,EPI943516,EPI896049,EPI1704835,EPI752444,EPI552205,EPI752674,EPI719167,EPI752682,EPI879594,EPI1039227,EPI943508,EPI407282,EPI960917,EPI1088340,EPI1723471,EPI551080,EPI747490,EPI973303,EPI775926,EPI943524,EPI553016
Centers For Disease Control And Prevention	Hôpital Georges L. Dumont	2	EPI1629284,EPI1641505
Centers For Disease Control And Prevention	Icddr,b International Centre For Diarrhoeal Disease Research, Bangladesh	397	EPI1609270,EPI2900361,EPI2370329,EPI1609246,EPI1628081,EPI1587504,EPI1609399,EPI1586448,EPI2367712,EPI1591880,EPI1587566,EPI1645490,EPI2371621,EPI1593304,EPI2900896,EPI1586557,EPI1609190,EPI1631226,EPI1587609,EPI1591825,EPI1591680,EPI1627691,EPI1587291,EPI1586699,EPI2732781,EPI1587430,EPI1586426,EPI1609262,EPI2900253,EPI1842628,EPI1842732,EPI1586510,EPI1587322,EPI1609222,EPI1628041,EPI1609254,EPI…
Centers For Disease Control And Prevention	Illinois Department Of Public Health Chicago	43	EPI752858,EPI887192,EPI309446,EPI564506,EPI631614,EPI887146,EPI555467,EPI319694,EPI752866,EPI870437,EPI553119,EPI887168,EPI316063,EPI416124,EPI911112,EPI857422,EPI398096,EPI466709,EPI418029,EPI396151,EPI752850,EPI695714,EPI752842,EPI309475,EPI887152,EPI911136,EPI689148,EPI309362,EPI556653,EPI976920,EPI752874,EPI564465,EPI578866,EPI857430,EPI508684,EPI564362,EPI887184,EPI553818,EPI887176,EPI911120…
Centers For Disease Control And Prevention	Illinois Department Of Public Health Springfield	73	EPI2040199,EPI1968083,EPI1959870,EPI2365840,EPI2251441,EPI1993473,EPI2367013,EPI1983125,EPI2877181,EPI2016062,EPI1968226,EPI2363853,EPI2362128,EPI2006656,EPI1960297,EPI2341624,EPI2037131,EPI2877093,EPI2442541,EPI2344148,EPI1981276,EPI2228039,EPI2284680,EPI2251735,EPI392717,EPI2284783,EPI2366987,EPI2227875,EPI397906,EPI2366828,EPI2341608,EPI2227803,EPI2006879,EPI2015152,EPI2441886,EPI1981221,EPI19…
Centers For Disease Control And Prevention	Indiana State Department Of Health Laboratories	325	EPI574963,EPI347494,EPI1123554,EPI396246,EPI2253525,EPI1643133,EPI747728,EPI1372176,EPI1382174,EPI668153,EPI552093,EPI870724,EPI579742,EPI552227,EPI1085924,EPI1448530,EPI752352,EPI683846,EPI2006767,EPI1410192,EPI538500,EPI879929,EPI1725883,EPI394913,EPI925393,EPI1088308,EPI397396,EPI392696,EPI1428387,EPI2253339,EPI887123,EPI711450,EPI461874,EPI683886,EPI730122,EPI392711,EPI394066,EPI668161,EPI943…
Centers For Disease Control And Prevention	Influenza Surveillance Centre For Disease Control	4	EPI2021136,EPI2020685,EPI1922154,EPI1885402
Centers For Disease Control And Prevention	Inrb Service De Virologie	67	EPI1386879,EPI2016835,EPI1851963,EPI1421172,EPI578454,EPI1852014,EPI1205314,EPI1385887,EPI578438,EPI841237,EPI578694,EPI1480911,EPI841253,EPI1205338,EPI841221,EPI2016867,EPI614783,EPI575478,EPI2016803,EPI2016758,EPI624320,EPI1852022,EPI575486,EPI841229,EPI2016843,EPI2016795,EPI1385879,EPI1851979,EPI1486555,EPI624209,EPI2016774,EPI1421197,EPI1282762,EPI1205330,EPI2016819,EPI1731576,EPI624035,EPI12…
Centers For Disease Control And Prevention	Inspi	104	EPI2367866,EPI670451,EPI1407215,EPI2003312,EPI1038650,EPI2368351,EPI829826,EPI667676,EPI2368266,EPI2368395,EPI1035303,EPI1047728,EPI667652,EPI643856,EPI2370032,EPI2003414,EPI1385826,EPI2003445,EPI1407785,EPI2003225,EPI2369953,EPI2003328,EPI1410146,EPI1035279,EPI2003281,EPI1386857,EPI827261,EPI1439590,EPI2368242,EPI667684,EPI1181317,EPI1385811,EPI1035287,EPI2371521,EPI1439598,EPI2371573,EPI2368207…
Centers For Disease Control And Prevention	Institut Federatif De Recherche Lyon Est	1	EPI155323
Centers For Disease Control And Prevention	Institut Pasteur	4	EPI155345,EPI1745764,EPI1592067,EPI1448021
Centers For Disease Control And Prevention	Institut Pasteur De Dakar	4	EPI495952,EPI486425,EPI495955,EPI486440
Centers For Disease Control And Prevention	Institut Pasteur De Madagascar	71	EPI2036840,EPI2369961,EPI865294,EPI2136231,EPI2036695,EPI1038829,EPI2036735,EPI1038879,EPI2036759,EPI2036775,EPI2157605,EPI2136202,EPI2036719,EPI2036825,EPI1136428,EPI865302,EPI1547072,EPI2366536,EPI813961,EPI2366563,EPI2136255,EPI2366554,EPI2036673,EPI813953,EPI2136170,EPI1547056,EPI813937,EPI2136247,EPI2370140,EPI1547048,EPI1136452,EPI1039016,EPI2136146,EPI2036689,EPI689140,EPI2366545,EPI203683…
Centers For Disease Control And Prevention	Institut Penyelidikan Perubatan	2	EPI157940,EPI157938
Centers For Disease Control And Prevention	Institute For Biomedical Sciences	14	EPI1317747,EPI1049501,EPI1049513,EPI1049466,EPI943031,EPI1049527,EPI1142574,EPI1142566,EPI943015,EPI1049485,EPI943023,EPI943039,EPI1166191,EPI1320890
Centers For Disease Control And Prevention	Institute National D'hygiene	294	EPI2003493,EPI1758324,EPI1969966,EPI2372512,EPI1877168,EPI1757987,EPI1641381,EPI1757925,EPI1969999,EPI2372555,EPI2003775,EPI2003541,EPI1877160,EPI1969938,EPI2372488,EPI1685642,EPI1725819,EPI2366771,EPI1685527,EPI2372724,EPI2003861,EPI2003548,EPI1758332,EPI1970031,EPI2373121,EPI2372643,EPI2003947,EPI1969959,EPI1757963,EPI1603510,EPI2003877,EPI2003813,EPI2372295,EPI1685610,EPI2372232,EPI1801253,EPI…
Centers For Disease Control And Prevention	Institute Of Environmental Science & Research	239	EPI2925542,EPI2925690,EPI1048266,EPI2925784,EPI2277758,EPI2277289,EPI2277377,EPI2925856,EPI870193,EPI2277297,EPI649565,EPI2277305,EPI2277654,EPI870129,EPI870043,EPI539175,EPI2277329,EPI2277702,EPI647868,EPI841032,EPI647844,EPI2277464,EPI869987,EPI1099754,EPI2277583,EPI871512,EPI2925699,EPI1099652,EPI2284593,EPI2925717,EPI870035,EPI1107298,EPI2277623,EPI2925912,EPI944586,EPI647924,EPI870075,EPI227…
Centers For Disease Control And Prevention	Institute Of Environmental Science And Research	1	EPI861806
Centers For Disease Control And Prevention	Institute Of Epidemiology And Infectious Diseases Ams Of Ukraine	147	EPI625028,EPI1016985,EPI302238,EPI897091,EPI896264,EPI1362453,EPI775964,EPI896272,EPI775593,EPI1362429,EPI1362480,EPI1017057,EPI1016962,EPI896224,EPI193912,EPI631598,EPI624996,EPI1495934,EPI896304,EPI1277412,EPI910744,EPI897075,EPI897131,EPI1495942,EPI897107,EPI1386379,EPI1387166,EPI465294,EPI896256,EPI896296,EPI1362437,EPI775600,EPI910704,EPI1017025,EPI1387060,EPI829858,EPI1017096,EPI193915,EPI5…
Centers For Disease Control And Prevention	Institute Of Epidemiology Disease Control And Research (iedcr) & Bangladesh National Influenza Centre (nic)	335	EPI1056952,EPI746744,EPI752089,EPI1056068,EPI701681,EPI1056060,EPI1629116,EPI1056013,EPI1057160,EPI746720,EPI832405,EPI1842443,EPI2370313,EPI465296,EPI492717,EPI1843864,EPI541578,EPI865318,EPI1627667,EPI2900456,EPI746824,EPI2370408,EPI832173,EPI832421,EPI1332778,EPI670894,EPI673607,EPI1329264,EPI1314456,EPI1055997,EPI701777,EPI1317739,EPI1507964,EPI1641573,EPI768568,EPI2900568,EPI702024,EPI290054…
Centers For Disease Control And Prevention	Institute Of Immunology And Virology Torlak	34	EPI2571404,EPI2015834,EPI2015693,EPI2571452,EPI2093175,EPI2022648,EPI2093199,EPI2571444,EPI2015646,EPI2677141,EPI2571436,EPI2093214,EPI2571428,EPI2677117,EPI1702650,EPI2093183,EPI2093222,EPI2571460,EPI2571476,EPI2015818,EPI2015661,EPI2015685,EPI2571420,EPI2015763,EPI2015709,EPI2006584,EPI2571412,EPI2093230,EPI1760160,EPI2093206,EPI2093167,EPI2571468,EPI2015733,EPI2093191
Centers For Disease Control And Prevention	Institute Of Medical And Veterinary Science (imvs)	7	EPI1698481,EPI1698473,EPI688416,EPI2732711,EPI1607117,EPI1240240,EPI959932
Centers For Disease Control And Prevention	Institute Of Public Health	17	EPI1557576,EPI1557544,EPI896857,EPI1557552,EPI896825,EPI896865,EPI896849,EPI2677035,EPI2677019,EPI896889,EPI1557568,EPI1557560,EPI896881,EPI896873,EPI2689693,EPI896841,EPI896833
Centers For Disease Control And Prevention	Institute Of Public Health (macedonia)	19	EPI989430,EPI1796116,EPI1479454,EPI1479089,EPI1796156,EPI1796164,EPI1796124,EPI1479073,EPI1479057,EPI989446,EPI1479105,EPI1796148,EPI1796132,EPI1479129,EPI1479065,EPI1479097,EPI1479081,EPI1796108,EPI1479113
Centers For Disease Control And Prevention	Institute Of Public Health Virology And Molecular Diagnostics Lab	12	EPI976642,EPI976589,EPI976635,EPI976583,EPI989424,EPI976658,EPI976597,EPI976627,EPI976650,EPI976613,EPI976605,EPI976620
Centers For Disease Control And Prevention	Instituto Adolfo Lutz	229	EPI1597127,EPI1047819,EPI1597095,EPI667604,EPI2194177,EPI2194854,EPI1316496,EPI2066063,EPI667588,EPI477434,EPI326265,EPI2194973,EPI335877,EPI548958,EPI1282918,EPI1047854,EPI667628,EPI1262535,EPI548892,EPI2599325,EPI2194806,EPI670761,EPI670777,EPI711250,EPI1185120,EPI2278886,EPI1602341,EPI1597195,EPI2599341,EPI1313343,EPI2599349,EPI2066217,EPI2194713,EPI1198395,EPI2194957,EPI1649367,EPI2066132,EPI…
Centers For Disease Control And Prevention	Instituto Conmemorativo Gorgas De Estudios De La Salud	21	EPI1958681,EPI1958595,EPI1988261,EPI278815,EPI1958673,EPI1958633,EPI1958721,EPI467432,EPI1048720,EPI1958713,EPI2756880,EPI1958602,EPI1958625,EPI1332630,EPI1048672,EPI643619,EPI1048688,EPI1048704,EPI1048656,EPI644055,EPI1958617
Centers For Disease Control And Prevention	Instituto De Salud Carlos Iii	1	EPI2366125
Centers For Disease Control And Prevention	Instituto De Salud Publica De Chile	90	EPI2192439,EPI1662562,EPI1587665,EPI2192572,EPI1765575,EPI1765568,EPI2157910,EPI1661817,EPI1587657,EPI1662554,EPI2192408,EPI1587689,EPI2158267,EPI1661825,EPI1587625,EPI2192289,EPI2158323,EPI1650069,EPI2192376,EPI2443583,EPI2158443,EPI2192162,EPI2158551,EPI1587633,EPI2158291,EPI2192249,EPI2157918,EPI2192217,EPI1548731,EPI1587697,EPI1548723,EPI2443124,EPI2443132,EPI2158275,EPI2157790,EPI2192535,EPI…
Centers For Disease Control And Prevention	Instituto De Salud Publica De Chile	145	EPI1313335,EPI467416,EPI1049211,EPI1049167,EPI278787,EPI1049152,EPI1049120,EPI371975,EPI387802,EPI1016429,EPI827206,EPI1049183,EPI1256422,EPI1049357,EPI1016453,EPI1016389,EPI278790,EPI639213,EPI1273956,EPI394781,EPI335946,EPI1369160,EPI540044,EPI340939,EPI775934,EPI827198,EPI1049088,EPI1273964,EPI827213,EPI1260837,EPI1049386,EPI838927,EPI1049310,EPI1016493,EPI278784,EPI639229,EPI695658,EPI1016509…
Centers For Disease Control And Prevention	Instituto Nacional De Enfermedades Infecciosas	238	EPI1586120,EPI309572,EPI2180131,EPI668092,EPI1487409,EPI2064549,EPI2064479,EPI541575,EPI1059882,EPI540017,EPI1586746,EPI668068,EPI1047922,EPI1586112,EPI2180175,EPI2180199,EPI2064375,EPI2064629,EPI643788,EPI2064487,EPI2064455,EPI1048076,EPI1497145,EPI540861,EPI1047963,EPI1058149,EPI2064215,EPI1058101,EPI540018,EPI2064439,EPI540007,EPI683585,EPI1586809,EPI2069915,EPI2180075,EPI540011,EPI540859,EPI3…
Centers For Disease Control And Prevention	Instituto Nacional De Higiene "rafael Rangel"	9	EPI2926235,EPI291577,EPI467246,EPI1438075,EPI1438051,EPI857590,EPI1438067,EPI395224,EPI565393
Centers For Disease Control And Prevention	Instituto Nacional De Laboratoriosde Salud (inlasa)	97	EPI2278694,EPI2278646,EPI684243,EPI2093866,EPI2093826,EPI2157708,EPI2093755,EPI2093739,EPI2093850,EPI1479771,EPI2368335,EPI2093818,EPI1607607,EPI2093794,EPI1607710,EPI1479719,EPI1479711,EPI1277436,EPI1479257,EPI1088092,EPI1277515,EPI1607806,EPI1607814,EPI1088140,EPI1447894,EPI2093842,EPI2093810,EPI2158118,EPI2571744,EPI1479695,EPI2093802,EPI274456,EPI2157621,EPI1479656,EPI2158535,EPI1277507,EPI10…
Centers For Disease Control And Prevention	Instituto Nacional De Salud De Columbia	142	EPI1058253,EPI1372230,EPI1146114,EPI2063689,EPI2368360,EPI886797,EPI722545,EPI1480506,EPI1282814,EPI193933,EPI711059,EPI1683434,EPI1058245,EPI1017168,EPI2251821,EPI588926,EPI1480530,EPI2251767,EPI2063801,EPI1166513,EPI1282802,EPI2369671,EPI270323,EPI1486197,EPI1058317,EPI715293,EPI1058293,EPI1368562,EPI2251851,EPI2251868,EPI1058229,EPI1161647,EPI1163367,EPI1486181,EPI1161663,EPI2645446,EPI711051,…
Centers For Disease Control And Prevention	Instituto Oswaldo Cruz Fiocruz Laboratory Of Respiratory Viruses And Measles (lvrs)	141	EPI2543165,EPI1141891,EPI2543172,EPI2444026,EPI2677163,EPI2444264,EPI2543150,EPI2444152,EPI1016874,EPI1751871,EPI2444217,EPI2004579,EPI1048770,EPI2543118,EPI1048989,EPI1016866,EPI1609431,EPI2444101,EPI2543212,EPI1048862,EPI1048879,EPI1016858,EPI1249150,EPI1048788,EPI1806273,EPI1035520,EPI2543220,EPI2022625,EPI2543236,EPI2444109,EPI1548691,EPI2444168,EPI2444061,EPI1048849,EPI1751895,EPI2444069,EPI…
Centers For Disease Control And Prevention	Intituto Nacional De Epidemiologia	36	EPI2066007,EPI2371362,EPI2065828,EPI2066240,EPI2065952,EPI2066023,EPI2065843,EPI2065797,EPI2065812,EPI1807503,EPI2066155,EPI2371388,EPI2065923,EPI2066015,EPI2371353,EPI2371403,EPI2371371,EPI2066171,EPI2066148,EPI2371411,EPI2066085,EPI2066179,EPI2066187,EPI2065930,EPI2066116,EPI2066069,EPI2065968,EPI2371379,EPI2066031,EPI2371344,EPI2066039,EPI2065875,EPI2065991,EPI2065867,EPI2065907,EPI2065883
Centers For Disease Control And Prevention	Iowa State Hygienic Laboratory	344	EPI2248650,EPI695791,EPI1428321,EPI1607157,EPI676985,EPI2861459,EPI862361,EPI1249103,EPI540827,EPI2925109,EPI552785,EPI2096684,EPI1249119,EPI2366899,EPI857350,EPI291813,EPI943412,EPI1705061,EPI2096676,EPI1205752,EPI1993449,EPI319696,EPI1955429,EPI639034,EPI509994,EPI2861531,EPI1723408,EPI1372254,EPI1056968,EPI622073,EPI564557,EPI1361927,EPI1448115,EPI2877205,EPI1968067,EPI537853,EPI643803,EPI1329…
Centers For Disease Control And Prevention	Irss	85	EPI2454017,EPI729938,EPI1686053,EPI1438503,EPI2022633,EPI1442703,EPI1438782,EPI2037810,EPI1442583,EPI1686045,EPI1438763,EPI1438541,EPI2454108,EPI1448283,EPI1442599,EPI2454101,EPI2454057,EPI1442734,EPI1442639,EPI1758161,EPI2454081,EPI1442591,EPI2454049,EPI1758137,EPI2454041,EPI2022611,EPI1686083,EPI1438519,EPI2453870,EPI1686091,EPI1448275,EPI730866,EPI1442607,EPI729946,EPI2022603,EPI752177,EPI1687…
Centers For Disease Control And Prevention	Ivanovsky Research Institute Of Virology Rams	88	EPI1313152,EPI814386,EPI1038984,EPI1038732,EPI1038968,EPI649612,EPI918035,EPI814394,EPI1320786,EPI1385965,EPI1038872,EPI1372191,EPI1988767,EPI1988822,EPI649905,EPI1038793,EPI1988634,EPI2115157,EPI643698,EPI1372183,EPI1038772,EPI1548051,EPI1038952,EPI814417,EPI1988751,EPI2115205,EPI2115189,EPI1038841,EPI1548059,EPI1988759,EPI1988698,EPI649913,EPI1988728,EPI1038856,EPI1548075,EPI1038811,EPI918050,E…
Centers For Disease Control And Prevention	John Hunter Hospital	3	EPI2732735,EPI1631894,EPI866686
Centers For Disease Control And Prevention	Kansas Department Of Health And Environment	118	EPI319706,EPI1382158,EPI417201,EPI752882,EPI595002,EPI2283774,EPI2283584,EPI363042,EPI1117397,EPI359067,EPI761606,EPI730130,EPI574944,EPI1991292,EPI2253285,EPI465186,EPI959754,EPI575509,EPI555451,EPI539186,EPI2253672,EPI501422,EPI2498618,EPI2253423,EPI553126,EPI1959951,EPI552302,EPI2040191,EPI407097,EPI887360,EPI1981157,EPI1372476,EPI1117389,EPI2040341,EPI1993393,EPI579841,EPI942545,EPI2283715,EP…
Centers For Disease Control And Prevention	Kentucky Division Of Laboratory Services	133	EPI1420914,EPI567591,EPI567424,EPI668255,EPI567448,EPI2062560,EPI2772537,EPI1212355,EPI1131298,EPI775768,EPI925473,EPI301007,EPI1442279,EPI2064048,EPI1212347,EPI2248563,EPI895628,EPI896391,EPI579695,EPI1130003,EPI761622,EPI588605,EPI1336632,EPI2248642,EPI1180847,EPI2037085,EPI2036951,EPI1163889,EPI316088,EPI1438218,EPI1387014,EPI399654,EPI1131274,EPI2362145,EPI911280,EPI622297,EPI1363091,EPI55622…
Centers For Disease Control And Prevention	Kitakyusyu City Institute Of Enviromental Sciences	1	EPI1847824
Centers For Disease Control And Prevention	Laboratoire De Santé Publique Du Québec	3	EPI1686184,EPI1748147,EPI1629292
Centers For Disease Control And Prevention	Laboratoire National De Sante Publique	54	EPI1546663,EPI1546631,EPI1799221,EPI1704952,EPI1799195,EPI1799187,EPI2194246,EPI2192257,EPI1548271,EPI2192455,EPI1704960,EPI1546607,EPI1799163,EPI1185063,EPI1546591,EPI2194216,EPI1799147,EPI1799171,EPI1180696,EPI1548287,EPI1546647,EPI1799139,EPI1185080,EPI1185088,EPI1548311,EPI232463,EPI2192715,EPI1557514,EPI1546639,EPI1546678,EPI1546671,EPI1182745,EPI2194230,EPI1546655,EPI1546599,EPI1799179,EPI1…
Centers For Disease Control And Prevention	Laboratorio De Investigacion / Centro De Educacion Medica Y Amistad Dominico Japones (cemadoja)	14	EPI667572,EPI254586,EPI254589,EPI727364,EPI211266,EPI547821,EPI376515,EPI397361,EPI547814,EPI395233,EPI278766,EPI537887,EPI254592,EPI279996
Centers For Disease Control And Prevention	Laboratorio De Referencia Nacional Virus Respiratorios, Instituto Nacional De Salud	64	EPI1649606,EPI2248095,EPI2194517,EPI2194533,EPI2192273,EPI1597335,EPI1602254,EPI2192503,EPI2192305,EPI2645391,EPI2192130,EPI1597303,EPI2192233,EPI2192281,EPI2645335,EPI2677582,EPI2192423,EPI1602246,EPI1641273,EPI1649574,EPI1618295,EPI1686121,EPI2192193,EPI2645366,EPI2192170,EPI2194525,EPI2716155,EPI1597327,EPI1597319,EPI2248119,EPI1602182,EPI2645438,EPI1643005,EPI1602238,EPI2192612,EPI1602190,EPI…
Centers For Disease Control And Prevention	Laboratorio De Virologia, Direccion De Microbiologia	70	EPI970457,EPI1630861,EPI2064287,EPI1627453,EPI1630923,EPI1627509,EPI1627501,EPI1630900,EPI274477,EPI2064207,EPI274474,EPI2064621,EPI1630947,EPI1758072,EPI960564,EPI1629220,EPI1630884,EPI1630931,EPI1049431,EPI1630915,EPI1630963,EPI960596,EPI2064359,EPI1630955,EPI2064511,EPI970465,EPI1630869,EPI1630877,EPI1618941,EPI2082661,EPI2064463,EPI1627517,EPI1049449,EPI925134,EPI2064589,EPI274480,EPI925174,E…
Centers For Disease Control And Prevention	Laboratorio De Virus Respiratorio	154	EPI1603568,EPI649771,EPI747179,EPI1548246,EPI1661849,EPI1482302,EPI2284546,EPI1482333,EPI1141828,EPI1661932,EPI1141774,EPI1141851,EPI1141805,EPI565699,EPI2284154,EPI747116,EPI747147,EPI2284389,EPI1606368,EPI295227,EPI1141813,EPI1245196,EPI565372,EPI243571,EPI1248731,EPI1606451,EPI1141859,EPI243576,EPI270307,EPI747187,EPI1661924,EPI1606376,EPI1661901,EPI1603592,EPI2284249,EPI747203,EPI291562,EPI12…
Centers For Disease Control And Prevention	Laboratorio Nacional De Influenza	112	EPI2158126,EPI1086057,EPI2158078,EPI1586924,EPI1086065,EPI918168,EPI861918,EPI711386,EPI2158496,EPI918215,EPI1165879,EPI1166348,EPI1586905,EPI2278750,EPI1586916,EPI2571600,EPI1166516,EPI1166324,EPI1608559,EPI918184,EPI918199,EPI349761,EPI172432,EPI1356408,EPI2278782,EPI1586857,EPI1166364,EPI2158035,EPI2278914,EPI2158094,EPI1166332,EPI1586931,EPI397057,EPI711418,EPI1586841,EPI211317,EPI1166340,EPI…
Centers For Disease Control And Prevention	Laboratorio Nacional De Salud Guatemala	234	EPI2284421,EPI2571648,EPI2194308,EPI1487024,EPI1486992,EPI673639,EPI278775,EPI1497422,EPI670731,EPI2194208,EPI2037414,EPI1661947,EPI670723,EPI1323095,EPI2036807,EPI1557707,EPI832325,EPI1557699,EPI1557675,EPI2284241,EPI1557659,EPI541604,EPI2284452,EPI2037334,EPI643706,EPI564325,EPI771041,EPI2194270,EPI715362,EPI2571576,EPI1557651,EPI565405,EPI2037382,EPI649937,EPI2284115,EPI2284476,EPI1274156,EPI6…
Centers For Disease Control And Prevention	Laboratorio Nacional De Salud Publica Dr. Defillo	4	EPI2599453,EPI2093874,EPI2599429,EPI2136059
Centers For Disease Control And Prevention	Laboratorio Nacional De Virologia	105	EPI1410179,EPI1026910,EPI1056323,EPI2003658,EPI2003783,EPI1056347,EPI1026918,EPI1026942,EPI1629140,EPI1035374,EPI1056395,EPI1056403,EPI1035398,EPI2003799,EPI1026926,EPI2003720,EPI709409,EPI1631081,EPI1056315,EPI1409299,EPI870251,EPI814317,EPI1056371,EPI1421793,EPI2003891,EPI870259,EPI185779,EPI1198576,EPI2003666,EPI185782,EPI1056339,EPI2003636,EPI1548763,EPI1618926,EPI2278823,EPI1548755,EPI105636…
Centers For Disease Control And Prevention	Laboratory Directorate	1	EPI643943
Centers For Disease Control And Prevention	Laboratory For Virology, National Institute Of Public Health	3	EPI2158403,EPI1356320,EPI2158174
Centers For Disease Control And Prevention	Laboratório Central Do Estado Do Paraná Lacen/pr	1	EPI1145927
Centers For Disease Control And Prevention	Laboratório De Isolamento Viral	51	EPI1487216,EPI1487149,EPI2003209,EPI2365518,EPI1495878,EPI1495847,EPI1271906,EPI1495839,EPI2677110,EPI1496237,EPI1495799,EPI2677133,EPI1495870,EPI2677094,EPI2365349,EPI2003437,EPI2003257,EPI1487189,EPI1487125,EPI1487165,EPI2365362,EPI1495831,EPI1497504,EPI1497512,EPI1495823,EPI2003360,EPI1495791,EPI2677125,EPI1487547,EPI1495807,EPI2677083,EPI1487181,EPI1495815,EPI2365526,EPI1495855,EPI857606,EPI2…
Centers For Disease Control And Prevention	Lacen Sc	1	EPI2677227
Centers For Disease Control And Prevention	Lacen/sc	1	EPI1703049
Centers For Disease Control And Prevention	Landspitali University Hospital	1	EPI1592021
Centers For Disease Control And Prevention	Los Angeles Quarantine Station, Cdc Quarantine Epidemiology And Surveillance Team	1	EPI524305
Centers For Disease Control And Prevention	Louisiana Department Of Health And Hospitals	182	EPI2062694,EPI1428372,EPI767289,EPI1104968,EPI1636438,EPI709385,EPI1016533,EPI550959,EPI1428364,EPI771137,EPI316091,EPI1381570,EPI553770,EPI537728,EPI1382022,EPI1955834,EPI747776,EPI695634,EPI1692315,EPI1372316,EPI1439839,EPI787002,EPI695674,EPI1636317,EPI1636454,EPI371938,EPI1334339,EPI552847,EPI2901188,EPI517111,EPI1636640,EPI2443881,EPI1197069,EPI1016549,EPI397083,EPI550967,EPI334620,EPI103851…
Centers For Disease Control And Prevention	Maine Health And Environmental Testing Laboratory	152	EPI1163913,EPI1618992,EPI1163921,EPI558279,EPI572234,EPI2370584,EPI319711,EPI2253900,EPI1548519,EPI670990,EPI2362500,EPI1197468,EPI2038797,EPI2363135,EPI1428632,EPI1651801,EPI588665,EPI1439414,EPI1548495,EPI2812796,EPI2276583,EPI545694,EPI870778,EPI1387158,EPI1348665,EPI1212282,EPI579094,EPI1545326,EPI857550,EPI973034,EPI2276177,EPI565359,EPI2038926,EPI1212274,EPI1619000,EPI911520,EPI1422280,EPI1…
Centers For Disease Control And Prevention	Marshfield Clinic Research Foundation	1380	EPI1475627,EPI1449894,EPI1474551,EPI1109334,EPI1114680,EPI1114640,EPI1473317,EPI1114545,EPI1451713,EPI1110647,EPI1474072,EPI1475374,EPI1114380,EPI1026655,EPI1476062,EPI579764,EPI612343,EPI1111664,EPI1111490,EPI1473197,EPI1561639,EPI1470644,EPI1110401,EPI1560498,EPI1475606,EPI1109800,EPI1465854,EPI1474917,EPI644632,EPI1475213,EPI1474861,EPI1473189,EPI1115094,EPI1108354,EPI1473405,EPI1109674,EPI111…
Centers For Disease Control And Prevention	Maryland Department Of Health And Mental Hygiene	257	EPI1955377,EPI1166580,EPI1154948,EPI1368119,EPI1606052,EPI767297,EPI1311449,EPI552317,EPI540802,EPI1224423,EPI2444849,EPI540060,EPI579078,EPI964587,EPI2276668,EPI1154916,EPI2444742,EPI1442207,EPI1155109,EPI359569,EPI1926473,EPI2607177,EPI2607201,EPI2443817,EPI626565,EPI1936418,EPI880001,EPI588697,EPI1154940,EPI1155061,EPI509957,EPI391268,EPI1926553,EPI1086129,EPI612323,EPI675425,EPI540801,EPI5203…
Centers For Disease Control And Prevention	Massachusetts Department Of Public Health	208	EPI564110,EPI626324,EPI1956138,EPI1651825,EPI896017,EPI125907,EPI508696,EPI1631259,EPI2534562,EPI2362976,EPI2062981,EPI1959144,EPI1123744,EPI556531,EPI2444484,EPI2252312,EPI2064779,EPI2096764,EPI1099620,EPI1181124,EPI2254098,EPI2925713,EPI539210,EPI578619,EPI515583,EPI578641,EPI1630821,EPI624249,EPI302316,EPI1993094,EPI465943,EPI2443730,EPI2252135,EPI964611,EPI649969,EPI1993212,EPI1940828,EPI2772…
Centers For Disease Control And Prevention	Medical Research Institute	1	EPI857614
Centers For Disease Control And Prevention	Michigan Department Of Community Health	361	EPI1146640,EPI1249142,EPI2341925,EPI838266,EPI1968011,EPI1146632,EPI1026774,EPI1548542,EPI2037626,EPI1049680,EPI2127850,EPI838256,EPI1969257,EPI1059990,EPI2210220,EPI574921,EPI642513,EPI1606012,EPI1928331,EPI675192,EPI2445391,EPI2127882,EPI544437,EPI838286,EPI942560,EPI2442520,EPI377471,EPI2344196,EPI1650036,EPI2442589,EPI1928411,EPI1586365,EPI857446,EPI973247,EPI880025,EPI2445375,EPI1702873,EPI2…
Centers For Disease Control And Prevention	Mikrobiologisk Laboratorium, Sykehuset I Vestfold	1	EPI943094
Centers For Disease Control And Prevention	Ministry Of Health	105	EPI2689669,EPI1316653,EPI2194643,EPI2194878,EPI2194981,EPI2194705,EPI2194222,EPI1174631,EPI1320834,EPI1174639,EPI2689709,EPI1320874,EPI2926030,EPI2194193,EPI993914,EPI2926103,EPI1324507,EPI2194611,EPI993922,EPI2194814,EPI1317063,EPI1320850,EPI2689813,EPI1320882,EPI2194902,EPI2925909,EPI2926285,EPI2689757,EPI2689725,EPI2689717,EPI2194767,EPI2689789,EPI1317870,EPI1320842,EPI2194697,EPI993930,EPI993…
Centers For Disease Control And Prevention	Ministry Of Health Bahrain	124	EPI2106167,EPI1847832,EPI2901231,EPI1545298,EPI2106182,EPI2812773,EPI2106190,EPI538479,EPI2226796,EPI1991569,EPI1757861,EPI1991609,EPI1368421,EPI1696549,EPI2371102,EPI1991593,EPI1991649,EPI955687,EPI2157637,EPI2226765,EPI1991729,EPI1991689,EPI1991665,EPI2901317,EPI2619444,EPI2106151,EPI1311654,EPI1852317,EPI2158251,EPI1991601,EPI2900825,EPI378097,EPI2901016,EPI2619460,EPI1991769,EPI2371160,EPI210…
Centers For Disease Control And Prevention	Ministry Of Health Laos	1	EPI976305
Centers For Disease Control And Prevention	Ministry Of Health, Nihrd	16	EPI829866,EPI422653,EPI829874,EPI1130155,EPI1130187,EPI1130203,EPI1130179,EPI543663,EPI840566,EPI1130195,EPI829882,EPI829890,EPI1130211,EPI668097,EPI1130171,EPI1130163
Centers For Disease Control And Prevention	Ministry Of Health, Singapore	4	EPI1311758,EPI1055957,EPI1055965,EPI1311766
Centers For Disease Control And Prevention	Minnesota Department Of Health	297	EPI752460,EPI1952698,EPI2097083,EPI671214,EPI858364,EPI2253307,EPI858150,EPI2064104,EPI1617817,EPI2248594,EPI537875,EPI1104984,EPI1438257,EPI1991261,EPI555367,EPI1960330,EPI547957,EPI309499,EPI683965,EPI2442692,EPI2445359,EPI1487157,EPI1737771,EPI1992957,EPI814293,EPI2534898,EPI526050,EPI564229,EPI309490,EPI625708,EPI1314656,EPI1245522,EPI2037029,EPI2064040,EPI1968091,EPI1703025,EPI727426,EPI8655…
Centers For Disease Control And Prevention	Mississippi Public Health Laboratory	155	EPI404941,EPI1442559,EPI1960089,EPI1182830,EPI1692584,EPI2248721,EPI2006751,EPI549038,EPI2210124,EPI896239,EPI1197021,EPI1692592,EPI880451,EPI1060019,EPI2226313,EPI295071,EPI2037153,EPI1125145,EPI631505,EPI1981236,EPI552366,EPI1649128,EPI912785,EPI2251688,EPI1617833,EPI309458,EPI578251,EPI1428121,EPI2900931,EPI552157,EPI408580,EPI1163810,EPI2248547,EPI1723503,EPI1079152,EPI2016734,EPI1617847,EPI1…
Centers For Disease Control And Prevention	Missouri Department. Of Health & Senior Services	180	EPI1410220,EPI2036959,EPI1239778,EPI2251553,EPI2362195,EPI1239794,EPI2341725,EPI553041,EPI712450,EPI2062513,EPI1224607,EPI2469849,EPI1136659,EPI2365744,EPI1382230,EPI1991356,EPI1205829,EPI2226154,EPI1591955,EPI1993535,EPI579110,EPI2363930,EPI1146472,EPI1981173,EPI2227859,EPI874610,EPI572227,EPI634199,EPI2228015,EPI1146488,EPI1967963,EPI970354,EPI1968003,EPI1421787,EPI2363786,EPI1117437,EPI1123418…
Centers For Disease Control And Prevention	Montana Laboratory Services Bureau	249	EPI2007499,EPI918406,EPI567517,EPI1432414,EPI2284066,EPI1104619,EPI2006265,EPI548868,EPI671038,EPI1104587,EPI970362,EPI2225908,EPI2252070,EPI671030,EPI1617700,EPI1125036,EPI2442087,EPI1479462,EPI1940733,EPI633967,EPI552173,EPI1198461,EPI2283798,EPI1964217,EPI870516,EPI558461,EPI650009,EPI1327604,EPI2253686,EPI1940694,EPI1630757,EPI1422237,EPI649993,EPI2096554,EPI565536,EPI2366317,EPI2007063,EPI29…
Centers For Disease Control And Prevention	Montana Public Health Laboratory	32	EPI668247,EPI668231,EPI679514,EPI316120,EPI668200,EPI668208,EPI359599,EPI301024,EPI347521,EPI302252,EPI301044,EPI508639,EPI319757,EPI668216,EPI418026,EPI232447,EPI375037,EPI556135,EPI896073,EPI896081,EPI887304,EPI887312,EPI185889,EPI407302,EPI668239,EPI375023,EPI185886,EPI316123,EPI340930,EPI309593,EPI668192,EPI668184
Centers For Disease Control And Prevention	Nagano City Health Center	1	EPI861638
Centers For Disease Control And Prevention	Nagano Environmental Conservation Research Institute	3	EPI2716331,EPI2716307,EPI1362966
Centers For Disease Control And Prevention	Namru 2, Cambodia	1	EPI232520
Centers For Disease Control And Prevention	Namru 6	2	EPI466917,EPI396162
Centers For Disease Control And Prevention	National Center For Communicable Diseases	25	EPI1497161,EPI979167,EPI1496253,EPI1174059,EPI979127,EPI1497169,EPI979135,EPI302271,EPI989558,EPI979151,EPI989566,EPI1482608,EPI1482698,EPI1174051,EPI309366,EPI1482577,EPI1482593,EPI1482674,EPI979159,EPI1482616,EPI1174067,EPI989359,EPI979143,EPI979111,EPI309369
Centers For Disease Control And Prevention	National Center For Laboratory And Epidemiology	260	EPI578533,EPI730967,EPI685934,EPI1130067,EPI1838049,EPI1130091,EPI2925980,EPI1669128,EPI1838169,EPI1165898,EPI1166119,EPI560506,EPI1719496,EPI1757941,EPI1165909,EPI1921744,EPI1921856,EPI1661953,EPI1719576,EPI1719361,EPI1661985,EPI1719441,EPI1165859,EPI1925322,EPI1249035,EPI1838225,EPI731021,EPI560490,EPI2926029,EPI1248955,EPI1166279,EPI1165938,EPI1669000,EPI1259142,EPI1591574,EPI1166041,EPI171933…
Centers For Disease Control And Prevention	National Centre For Disease Control (ncdc)	1	EPI1256501
Centers For Disease Control And Prevention	National Centre For Disease Control And Public Health	4	EPI825047,EPI1146552,EPI1085637,EPI1085629
Centers For Disease Control And Prevention	National Centre For Scientific Services For Virology And Vector Borne Diseases	1	EPI858095
Centers For Disease Control And Prevention	National Centre Of Infectious And	1	EPI1592027
Centers For Disease Control And Prevention	National Health Laboratory	1	EPI1362104
Centers For Disease Control And Prevention	National Influenza Center	42	EPI667825,EPI211361,EPI679573,EPI1048540,EPI670587,EPI667841,EPI670595,EPI2158427,EPI910619,EPI910611,EPI1056451,EPI667817,EPI395227,EPI2368301,EPI667786,EPI2157754,EPI829942,EPI679565,EPI1277388,EPI1048432,EPI679557,EPI1277537,EPI667849,EPI910627,EPI910635,EPI2158043,EPI1048525,EPI910603,EPI211358,EPI670603,EPI667833,EPI2371538,EPI667809,EPI1048557,EPI1048641,EPI910643,EPI667793,EPI667801,EPI670…
Centers For Disease Control And Prevention	National Influenza Center French Guiana And French Indies	102	EPI2645501,EPI925015,EPI2107216,EPI342277,EPI670658,EPI1755867,EPI537894,EPI832133,EPI670642,EPI1273916,EPI1508031,EPI2107209,EPI924935,EPI924959,EPI924975,EPI2645484,EPI2645461,EPI918359,EPI2107169,EPI1508023,EPI2194447,EPI1755891,EPI2107232,EPI670670,EPI2107185,EPI538522,EPI531738,EPI531722,EPI2107153,EPI924951,EPI1507871,EPI342273,EPI2442798,EPI2107224,EPI832197,EPI924871,EPI1274172,EPI1507995…
Centers For Disease Control And Prevention	National Influenza Center, Ministry Of Health	1	EPI152544
Centers For Disease Control And Prevention	National Influenza Lab	105	EPI814449,EPI418397,EPI359076,EPI1016733,EPI566001,EPI814465,EPI565820,EPI565771,EPI814489,EPI1016613,EPI1016597,EPI1016653,EPI1479779,EPI565792,EPI508672,EPI1016629,EPI814497,EPI565587,EPI565619,EPI565828,EPI841135,EPI1016573,EPI571767,EPI1016709,EPI1016565,EPI841132,EPI575370,EPI508666,EPI1016581,EPI825063,EPI1016589,EPI571811,EPI279970,EPI814425,EPI575408,EPI295083,EPI814433,EPI565927,EPI57543…
Centers For Disease Control And Prevention	National Influenza Laboratory, Natl. Center Of Inf. & Parasitic Dis	22	EPI2444241,EPI2445501,EPI896808,EPI896817,EPI1758088,EPI2444193,EPI896789,EPI1687904,EPI2445549,EPI1357040,EPI896799,EPI2445572,EPI1685726,EPI1357009,EPI976217,EPI2444201,EPI1685720,EPI2444185,EPI1357025,EPI1357017,EPI2444225,EPI2445509
Centers For Disease Control And Prevention	National Influenza Reference Laboratory	49	EPI1438027,EPI626316,EPI1757814,EPI1630742,EPI1618806,EPI1437987,EPI1420890,EPI1630749,EPI1630781,EPI531735,EPI1627421,EPI1629316,EPI531719,EPI1627398,EPI680106,EPI436285,EPI680273,EPI1627429,EPI626308,EPI1627405,EPI626557,EPI1442025,EPI1757821,EPI1619101,EPI1618830,EPI331245,EPI439316,EPI1618723,EPI1422200,EPI1618968,EPI1627413,EPI1630598,EPI1757798,EPI1442017,EPI710313,EPI1757845,EPI1438019,EPI…
Centers For Disease Control And Prevention	National Institute For Communicable Disease	102	EPI858452,EPI2732372,EPI827292,EPI1642016,EPI2732491,EPI2732563,EPI2732595,EPI2227257,EPI2732380,EPI2159100,EPI2732340,EPI712472,EPI2732332,EPI1049432,EPI2732396,EPI858436,EPI2159123,EPI827284,EPI2159116,EPI722724,EPI684291,EPI2732308,EPI2732364,EPI2227249,EPI715636,EPI813889,EPI827300,EPI858412,EPI2227265,EPI2732523,EPI709216,EPI1049399,EPI858404,EPI813897,EPI1049383,EPI2159077,EPI2732614,EPI273…
Centers For Disease Control And Prevention	National Institute For Communicable Diseases (nicd)	5	EPI2732316,EPI2732587,EPI2732404,EPI2732483,EPI2732443
Centers For Disease Control And Prevention	National Institute For Health And Welfare	1	EPI1847912
Centers For Disease Control And Prevention	National Institute For Medical Research	7	EPI342058,EPI814528,EPI360909,EPI342073,EPI309443,EPI360950,EPI2342253
Centers For Disease Control And Prevention	National Institute For Public Health And The Environment (rivm)	1	EPI1348928
Centers For Disease Control And Prevention	National Institute Of Health	86	EPI2371564,EPI1142290,EPI1142314,EPI1967949,EPI1319985,EPI1439272,EPI715628,EPI1591400,EPI1967918,EPI1439288,EPI531757,EPI1967941,EPI943484,EPI418400,EPI565763,EPI1198516,EPI1198532,EPI1967895,EPI1967828,EPI1142258,EPI1142346,EPI1719385,EPI1142306,EPI1719401,EPI715402,EPI1716963,EPI2368378,EPI715346,EPI1591392,EPI1240129,EPI1318274,EPI1410092,EPI1591418,EPI1318266,EPI1142282,EPI1967844,EPI309400,…
Centers For Disease Control And Prevention	National Institute Of Hygiene And Epidemiology	120	EPI241165,EPI1342999,EPI1342953,EPI1350335,EPI730273,EPI730317,EPI498489,EPI1342961,EPI1342938,EPI715676,EPI976460,EPI731101,EPI976528,EPI241162,EPI976428,EPI976559,EPI730309,EPI1342991,EPI1348375,EPI316228,EPI1342976,EPI408588,EPI1342804,EPI232632,EPI1342945,EPI1348959,EPI241159,EPI976452,EPI976567,EPI730249,EPI1343103,EPI715668,EPI1342898,EPI976498,EPI612287,EPI730194,EPI1343012,EPI564758,EPI71…
Centers For Disease Control And Prevention	National Institute Of Infectious Diseases (niid)	23	EPI155239,EPI1696421,EPI1329341,EPI1329348,EPI1146069,EPI1146085,EPI649819,EPI1314760,EPI1325089,EPI719114,EPI727475,EPI1332747,EPI649669,EPI1905805,EPI1591368,EPI1591376,EPI309622,EPI309402,EPI649596,EPI1702578,EPI719036,EPI719012,EPI254616
Centers For Disease Control And Prevention	National Institute Of Virology	99	EPI1591519,EPI1274116,EPI241150,EPI316068,EPI316070,EPI1277372,EPI836531,EPI1165687,EPI418113,EPI832085,EPI295139,EPI715417,EPI2365605,EPI1916832,EPI537112,EPI1993663,EPI1905789,EPI1165667,EPI1277364,EPI1165676,EPI1663398,EPI1277380,EPI832093,EPI1163272,EPI1165633,EPI2158347,EPI2365656,EPI2365647,EPI539183,EPI1165697,EPI486422,EPI896769,EPI539182,EPI1905749,EPI1274108,EPI715410,EPI1905733,EPI1993…
Centers For Disease Control And Prevention	National Microbiology Laboratory, Health Canada	245	EPI1248795,EPI499279,EPI675270,EPI1105013,EPI897058,EPI701887,EPI1357095,EPI1686128,EPI560620,EPI1181279,EPI533473,EPI560602,EPI1357071,EPI868197,EPI868234,EPI326324,EPI564430,EPI685831,EPI767388,EPI1686152,EPI1105122,EPI718811,EPI685807,EPI1165728,EPI1686111,EPI710137,EPI1410378,EPI407324,EPI1410332,EPI1336948,EPI1163407,EPI1410348,EPI394796,EPI538521,EPI560730,EPI1643056,EPI1496109,EPI709264,EP…
Centers For Disease Control And Prevention	National Microbiology Laboratory, Public Health Agency Of Canada (phac)	55	EPI2925333,EPI2115236,EPI2115072,EPI2278430,EPI2115110,EPI2813038,EPI2813057,EPI2115229,EPI2115087,EPI2115079,EPI2115118,EPI1970063,EPI2278353,EPI2115149,EPI2278401,EPI2813050,EPI2115064,EPI2925365,EPI2278361,EPI2278423,EPI2115134,EPI1970049,EPI2115050,EPI1969994,EPI2278377,EPI2115165,EPI2926319,EPI1969924,EPI2115095,EPI2115173,EPI2278408,EPI2115042,EPI2115181,EPI2115034,EPI2115057,EPI2278438,EPI…
Centers For Disease Control And Prevention	National Public Health Laboratory	166	EPI1852189,EPI1142422,EPI539996,EPI1245388,EPI1197125,EPI539993,EPI746659,EPI1205253,EPI2158464,EPI702040,EPI1506455,EPI1856035,EPI539995,EPI1852046,EPI540062,EPI2158448,EPI579366,EPI1185422,EPI1852158,EPI1245380,EPI2158567,EPI541600,EPI1719409,EPI2158315,EPI1856043,EPI575352,EPI1856019,EPI2158371,EPI1905821,EPI1198692,EPI1142438,EPI1852126,EPI1381856,EPI955655,EPI712434,EPI1210203,EPI1852197,EPI…
Centers For Disease Control And Prevention	National Public Health Reference Laboratory	7	EPI2926344,EPI2926327,EPI2925674,EPI2926172,EPI2926079,EPI2926310,EPI2925933
Centers For Disease Control And Prevention	National Reference Laboratory	2	EPI1548336,EPI1495886
Centers For Disease Control And Prevention	National Virology Laboratory, Center Microbiological Investigations	8	EPI1016819,EPI1016850,EPI1016827,EPI675126,EPI358028,EPI1016835,EPI675302,EPI1016843
Centers For Disease Control And Prevention	Naval Health Research Center	13	EPI309412,EPI193968,EPI302274,EPI722537,EPI710281,EPI232535,EPI309405,EPI334608,EPI211328,EPI193971,EPI232487,EPI309409,EPI274459
Centers For Disease Control And Prevention	Ncdc Public Health Reference Laboratory	36	EPI1737794,EPI1942437,EPI1851907,EPI2015747,EPI1737889,EPI1737929,EPI1737865,EPI2015609,EPI1758056,EPI1737841,EPI1851875,EPI1737787,EPI2015623,EPI1758080,EPI1737802,EPI1737779,EPI1851939,EPI1737881,EPI1737810,EPI1851931,EPI1737857,EPI1758064,EPI1807052,EPI1737921,EPI1851883,EPI1737913,EPI1737905,EPI2015717,EPI2015615,EPI2015677,EPI1737873,EPI1737826,EPI1737818,EPI2015725,EPI2015701,EPI1737849
Centers For Disease Control And Prevention	Nebraska Public Health Lab	137	EPI2341656,EPI1955437,EPI2819111,EPI2227712,EPI2007666,EPI556540,EPI1174297,EPI1146465,EPI1163960,EPI2278446,EPI575493,EPI1163952,EPI1271400,EPI1959691,EPI1382150,EPI359070,EPI832373,EPI1099885,EPI353482,EPI516680,EPI575605,EPI667727,EPI1619109,EPI1955398,EPI1968420,EPI1548131,EPI316129,EPI301125,EPI841110,EPI2877109,EPI508645,EPI1382142,EPI2227787,EPI316126,EPI1271555,EPI2016078,EPI1146457,EPI72…
Centers For Disease Control And Prevention	Nevada State Health Laboratory	87	EPI712458,EPI862251,EPI375455,EPI391265,EPI918430,EPI309538,EPI1442344,EPI558303,EPI761959,EPI1016001,EPI1093448,EPI865588,EPI575287,EPI407304,EPI865612,EPI1432334,EPI918422,EPI540886,EPI865604,EPI371838,EPI486430,EPI1104499,EPI1964697,EPI1017303,EPI874522,EPI1093472,EPI556759,EPI432603,EPI1497313,EPI558176,EPI874506,EPI727434,EPI865596,EPI1432342,EPI1482864,EPI575318,EPI874514,EPI874490,EPI57531…
Centers For Disease Control And Prevention	New Hampshire Public Health Laboratories	193	EPI1387181,EPI588760,EPI2020257,EPI683957,EPI1363105,EPI319772,EPI1224813,EPI1683185,EPI2038433,EPI1955627,EPI564658,EPI1970208,EPI2925564,EPI2224226,EPI1197614,EPI1166604,EPI2127612,EPI539197,EPI1323247,EPI1991109,EPI1955826,EPI516688,EPI2020304,EPI588744,EPI539195,EPI870580,EPI547969,EPI1142014,EPI2677059,EPI2445656,EPI1181162,EPI368475,EPI555390,EPI309569,EPI1442041,EPI2038829,EPI2368956,EPI12…
Centers For Disease Control And Prevention	New Jersey Department Of Health & Senior Services	236	EPI526044,EPI1663500,EPI2347570,EPI2276201,EPI2064819,EPI1964129,EPI579342,EPI539208,EPI564369,EPI761741,EPI537735,EPI2362902,EPI1327580,EPI1651609,EPI1964097,EPI1348967,EPI1085708,EPI484530,EPI316142,EPI1981364,EPI896614,EPI2020019,EPI2064772,EPI1618822,EPI1197420,EPI2278993,EPI622303,EPI579193,EPI1334393,EPI972735,EPI1136922,EPI2276464,EPI2279269,EPI537737,EPI1956153,EPI552900,EPI1348625,EPI552…
Centers For Disease Control And Prevention	New Mexico Department Of Health	216	EPI2463675,EPI684155,EPI1131154,EPI925505,EPI2201451,EPI2226035,EPI1381935,EPI1381928,EPI2006343,EPI537599,EPI377505,EPI579846,EPI1085764,EPI2366213,EPI622100,EPI2359462,EPI2359312,EPI689132,EPI2925417,EPI1197734,EPI2442421,EPI2251967,EPI2225705,EPI2442413,EPI857007,EPI537745,EPI319780,EPI578390,EPI2253199,EPI624273,EPI1117413,EPI2925442,EPI865628,EPI375446,EPI2252615,EPI538498,EPI2253710,EPI1161…
Centers For Disease Control And Prevention	New York City Department Of Health	60	EPI575060,EPI579825,EPI1692457,EPI1365718,EPI1310345,EPI564596,EPI579889,EPI1310337,EPI2756840,EPI575597,EPI1161774,EPI438331,EPI566159,EPI1713950,EPI572078,EPI1442199,EPI572063,EPI326317,EPI2796323,EPI571827,EPI1197515,EPI531696,EPI459793,EPI572001,EPI436264,EPI752905,EPI579074,EPI575632,EPI857031,EPI2544241,EPI564585,EPI572060,EPI1428075,EPI436291,EPI1197507,EPI447157,EPI2925746,EPI575549,EPI37…
Centers For Disease Control And Prevention	New York Presbyterian Hospital Columbia University Medical Center, Microbiology Department	2	EPI722698,EPI709338
Centers For Disease Control And Prevention	New York State Department Of Health	446	EPI1105192,EPI378219,EPI1250855,EPI1166548,EPI1093400,EPI1250903,EPI1176022,EPI1956130,EPI2007848,EPI1207654,EPI539205,EPI2093376,EPI537842,EPI1176038,EPI270338,EPI843912,EPI649842,EPI363022,EPI2347774,EPI1310161,EPI1180807,EPI1176286,EPI1250934,EPI879467,EPI1251039,EPI2925662,EPI719052,EPI2006520,EPI895730,EPI787298,EPI553704,EPI2007910,EPI844002,EPI1250839,EPI1716733,EPI1207806,EPI868495,EPI169…
Centers For Disease Control And Prevention	Nic Lab Cvd Mali	194	EPI710249,EPI2878810,EPI1838265,EPI1487458,EPI2878826,EPI688669,EPI1704976,EPI1439622,EPI1486521,EPI1839570,EPI1439768,EPI1602070,EPI688816,EPI688565,EPI688533,EPI1602262,EPI1602286,EPI1838289,EPI2878802,EPI688549,EPI1602326,EPI1597071,EPI722628,EPI1758153,EPI1602142,EPI1858638,EPI1704827,EPI688661,EPI688862,EPI688855,EPI688653,EPI1839746,EPI695594,EPI1839682,EPI715489,EPI776004,EPI688739,EPI6886…
Centers For Disease Control And Prevention	Noguchi Memorial Institute For Medical Research (nmimr)	31	EPI2732292,EPI2900921,EPI2177361,EPI2177353,EPI2191982,EPI2177300,EPI2901301,EPI2901040,EPI2191929,EPI2177321,EPI2177313,EPI2901184,EPI2191944,EPI2191968,EPI2901136,EPI2901112,EPI2177345,EPI2366633,EPI2900953,EPI2901063,EPI2191936,EPI2177337,EPI2191976,EPI2191952,EPI2177294,EPI2366732,EPI2177329,EPI2901349,EPI2191960,EPI2901160,EPI2177307
Centers For Disease Control And Prevention	North Carolina State Laboratory Of Public Health	187	EPI710353,EPI1641289,EPI595018,EPI2347475,EPI1952604,EPI841401,EPI2006403,EPI540806,EPI572249,EPI1448067,EPI1262528,EPI2253979,EPI564422,EPI865644,EPI2004394,EPI1363026,EPI2227112,EPI1448061,EPI540876,EPI1959080,EPI1130051,EPI1641665,EPI552991,EPI1955341,EPI857414,EPI1960410,EPI1245044,EPI1228008,EPI910974,EPI579734,EPI1362324,EPI1085796,EPI394823,EPI1166524,EPI572137,EPI2464017,EPI532626,EPI1099…
Centers For Disease Control And Prevention	North Dakota Department Of Health	161	EPI2341909,EPI2007674,EPI2366960,EPI2925303,EPI1605966,EPI1197157,EPI1197149,EPI2441909,EPI2442016,EPI2366995,EPI407336,EPI1368538,EPI1428021,EPI1408768,EPI404959,EPI1427949,EPI2007642,EPI2925057,EPI1361800,EPI2442063,EPI1992965,EPI1508182,EPI309469,EPI1185208,EPI1161519,EPI2464079,EPI1597407,EPI1060043,EPI2464118,EPI1959975,EPI1607960,EPI1408774,EPI588863,EPI1952763,EPI2341632,EPI2248618,EPI1016…
Centers For Disease Control And Prevention	Norwegian Institute Of Public Health	2	EPI2037404,EPI2037249
Centers For Disease Control And Prevention	Ohio Department Of Health Laboratories	236	EPI1968340,EPI623452,EPI2063841,EPI1180839,EPI1362211,EPI1163881,EPI2039453,EPI2066755,EPI395259,EPI397516,EPI649418,EPI394921,EPI393673,EPI381857,EPI388363,EPI397006,EPI2248278,EPI558473,EPI1311401,EPI397961,EPI397939,EPI1056693,EPI2006735,EPI881739,EPI2861706,EPI1342766,EPI1952667,EPI393782,EPI347529,EPI1546941,EPI2212764,EPI670843,EPI464870,EPI1959786,EPI1056701,EPI1342758,EPI564766,EPI1136779…
Centers For Disease Control And Prevention	Oklahoma State Department Of Health	73	EPI712527,EPI1163489,EPI787334,EPI1214998,EPI870840,EPI1099909,EPI1442520,EPI564777,EPI634045,EPI440076,EPI1107251,EPI675098,EPI1136691,EPI1438154,EPI1197269,EPI1438281,EPI301759,EPI1205901,EPI579539,EPI1185360,EPI1372308,EPI1361832,EPI309433,EPI1421635,EPI516684,EPI1136683,EPI1174281,EPI977291,EPI977299,EPI1215006,EPI319793,EPI571879,EPI438386,EPI459838,EPI1422103,EPI498503,EPI1228096,EPI404914,…
Centers For Disease Control And Prevention	Ontario Agency For Health Protection And Promotion (oahpp)	33	EPI1163929,EPI1496130,EPI1641430,EPI1357048,EPI1261097,EPI1362940,EPI1496138,EPI1163833,EPI2369654,EPI1325041,EPI1496080,EPI1410370,EPI1357055,EPI1496122,EPI1165738,EPI2370207,EPI1641297,EPI1496146,EPI1410340,EPI1629300,EPI1496019,EPI1495995,EPI1508055,EPI1496075,EPI1410062,EPI2645407,EPI1368663,EPI2645423,EPI2368198,EPI1362488,EPI1163343,EPI1508103,EPI1410326
Centers For Disease Control And Prevention	Oregon Public Health Laboratory	202	EPI367535,EPI2225892,EPI551020,EPI1506449,EPI2248785,EPI2063197,EPI671070,EPI2453806,EPI2279618,EPI1174170,EPI342494,EPI552387,EPI2279634,EPI2453750,EPI1368851,EPI2005770,EPI1964633,EPI730154,EPI2342062,EPI2039580,EPI418394,EPI2005962,EPI2252031,EPI1174162,EPI911552,EPI2796452,EPI2366160,EPI1439526,EPI565648,EPI2279666,EPI2006249,EPI1432869,EPI2359542,EPI2248753,EPI193909,EPI2253183,EPI622109,EPI…
Centers For Disease Control And Prevention	Oswaldo Cruz Institute Fiocruz Laboratory Of Respiratory Viruses And Measles (lvrs)	25	EPI466920,EPI465535,EPI541591,EPI688203,EPI540816,EPI649945,EPI540829,EPI540856,EPI540860,EPI644063,EPI829910,EPI540834,EPI688219,EPI540824,EPI643927,EPI540846,EPI688235,EPI631670,EPI633904,EPI541588,EPI688211,EPI280002,EPI634138,EPI688227,EPI279999
Centers For Disease Control And Prevention	Pasteur Institut Of Côte D'ivoire	72	EPI730074,EPI280011,EPI730042,EPI718920,EPI418415,EPI1719613,EPI2369866,EPI730050,EPI1723439,EPI718904,EPI2781090,EPI1495915,EPI2369789,EPI730082,EPI1757795,EPI1719188,EPI730106,EPI1719597,EPI730066,EPI1497188,EPI2158158,EPI2157774,EPI1719196,EPI1719180,EPI2369944,EPI1508111,EPI1497193,EPI2367693,EPI1758340,EPI211314,EPI1723559,EPI1757853,EPI1723487,EPI1719628,EPI1736252,EPI1885442,EPI2369465,EPI…
Centers For Disease Control And Prevention	Pasteur Institute, Influenza Laboratory	38	EPI1145983,EPI1852325,EPI326332,EPI1385780,EPI508439,EPI1848016,EPI1852309,EPI1386840,EPI1145967,EPI1852261,EPI1847888,EPI1847928,EPI1145991,EPI731117,EPI1852372,EPI1851891,EPI1847904,EPI1847944,EPI1851955,EPI1852253,EPI715707,EPI1146007,EPI1851923,EPI1145975,EPI715691,EPI1145959,EPI1851947,EPI1385788,EPI1852341,EPI1852293,EPI1146023,EPI1852269,EPI1145999,EPI1146015,EPI715699,EPI508661,EPI1847968…
Centers For Disease Control And Prevention	Pathwest Qe Ii Medical Centre	2	EPI1799111,EPI1848094
Centers For Disease Control And Prevention	Pennsylvania Department Of Health	321	EPI761818,EPI2444801,EPI868551,EPI1630892,EPI575541,EPI1060083,EPI1197412,EPI545686,EPI295089,EPI2253804,EPI543684,EPI2037950,EPI1631307,EPI537880,EPI2253995,EPI2127684,EPI2248210,EPI1336736,EPI1702658,EPI1486602,EPI397061,EPI1619046,EPI342247,EPI2248240,EPI2535095,EPI1992875,EPI392735,EPI1618894,EPI1992593,EPI407118,EPI352221,EPI2463841,EPI2689661,EPI2443753,EPI686008,EPI709370,EPI486420,EPI4984…
Centers For Disease Control And Prevention	Provincial Laboratory For Public Health For Northern Alberta	2	EPI1748115,EPI1641414
Centers For Disease Control And Prevention	Provincial Laboratory Of Public Health For Southern Alberta	20	EPI1104989,EPI1164020,EPI1629228,EPI1105052,EPI886725,EPI1325081,EPI1325097,EPI1325049,EPI1105059,EPI1163703,EPI1105099,EPI1105044,EPI1105091,EPI1248715,EPI1329325,EPI1105083,EPI1496094,EPI1325057,EPI1105107,EPI1496003
Centers For Disease Control And Prevention	Public Health Laboratory	4	EPI279979,EPI2645311,EPI2645319,EPI2645303
Centers For Disease Control And Prevention	Public Health Laboratory Services Branch, Centre For Health Protection	2	EPI465298,EPI391234
Centers For Disease Control And Prevention	Public Health Laboratory, Virology Unit	37	EPI1385895,EPI1356846,EPI1356854,EPI1410154,EPI1356891,EPI1369319,EPI1716835,EPI1356798,EPI1386263,EPI1356822,EPI1224797,EPI1719353,EPI1369311,EPI1717177,EPI1356814,EPI1356790,EPI1356876,EPI1356907,EPI1356838,EPI1356806,EPI1356868,EPI1557611,EPI1368405,EPI1356862,EPI1719377,EPI1356899,EPI1369287,EPI1407809,EPI1557756,EPI1719204,EPI1386296,EPI1716907,EPI1369295,EPI1387038,EPI1356830,EPI1736268,EPI…
Centers For Disease Control And Prevention	Public Health Ontario	3	EPI1641265,EPI1748131,EPI1686160
Centers For Disease Control And Prevention	Puerto Rico Department Of Health	214	EPI1212547,EPI2106485,EPI211284,EPI688926,EPI1205458,EPI868622,EPI2223925,EPI695785,EPI679618,EPI2107035,EPI572184,EPI911304,EPI1981404,EPI1042607,EPI1212555,EPI1981332,EPI1042631,EPI1104760,EPI1981380,EPI1981388,EPI1104738,EPI689013,EPI1273742,EPI341591,EPI1991219,EPI2107019,EPI2370654,EPI1006334,EPI688957,EPI679734,EPI686088,EPI868599,EPI679718,EPI1042671,EPI391271,EPI1042663,EPI972823,EPI28614…
Centers For Disease Control And Prevention	Queensland Health Forensic And Scientific Services	1	EPI2732743
Centers For Disease Control And Prevention	Queensland Health Scientific Services	7	EPI1048347,EPI694409,EPI1311750,EPI1225144,EPI1048339,EPI1311742,EPI155960
Centers For Disease Control And Prevention	Rafic Hariri University Hospital 4th Floor Dna/research Lab	100	EPI1410302,EPI1348752,EPI1350246,EPI2365245,EPI2365415,EPI955774,EPI2365493,EPI2365389,EPI1548590,EPI2599597,EPI2599513,EPI2365570,EPI2619393,EPI2365304,EPI1320778,EPI2365236,EPI1260996,EPI2365355,EPI1408929,EPI2365380,EPI2365407,EPI2599461,EPI1723623,EPI1548582,EPI2365263,EPI2619341,EPI2365500,EPI1317831,EPI2365322,EPI1348776,EPI955759,EPI2619364,EPI2365424,EPI1548566,EPI2599397,EPI2365296,EPI15…
Centers For Disease Control And Prevention	Regent Seven Seas Cruises	1	EPI341597
Centers For Disease Control And Prevention	Research Institute For Tropical Medicine, Virology Department	20	EPI1649328,EPI1649288,EPI1649226,EPI1649320,EPI1649304,EPI1649272,EPI1649234,EPI1649256,EPI1649343,EPI1649280,EPI1649375,EPI1649336,EPI1649296,EPI1649351,EPI1649248,EPI1649218,EPI1649383,EPI1649264,EPI1649240,EPI1649359
Centers For Disease Control And Prevention	Research Institute Of Influenza, Ministry Of Healthcare Of The Russian Federation	16	EPI2069344,EPI2069446,EPI2069352,EPI2069484,EPI2069462,EPI2069492,EPI2069328,EPI2069476,EPI2069423,EPI2069416,EPI2069408,EPI2069376,EPI2069400,EPI2069500,EPI2069454,EPI2069320
Centers For Disease Control And Prevention	Rhode Island Department Of Health	215	EPI2226843,EPI531732,EPI2254114,EPI2106987,EPI270317,EPI633790,EPI2253780,EPI896408,EPI633837,EPI2093535,EPI2038637,EPI973225,EPI970505,EPI2253876,EPI1131530,EPI2362952,EPI1960697,EPI1942477,EPI537752,EPI1952864,EPI2069567,EPI2276750,EPI579329,EPI1942445,EPI2037312,EPI1964009,EPI2279017,EPI896400,EPI1439344,EPI1692560,EPI1215046,EPI2008028,EPI2362875,EPI911664,EPI2096939,EPI2096955,EPI2062765,EPI…
Centers For Disease Control And Prevention	Roy Romanow Provincial Laboratory	5	EPI1641250,EPI1686192,EPI1641454,EPI1686200,EPI1748139
Centers For Disease Control And Prevention	Royal Centre For Disease Control	189	EPI2005039,EPI2369431,EPI2227537,EPI2227561,EPI2370014,EPI2368122,EPI1323431,EPI2015755,EPI2369806,EPI1811784,EPI2819190,EPI2819269,EPI1636510,EPI2819309,EPI2005054,EPI2368369,EPI1814023,EPI2368422,EPI2369741,EPI2369858,EPI2677249,EPI2227325,EPI2368251,EPI1811752,EPI2369909,EPI2778089,EPI2571569,EPI2819341,EPI2371600,EPI2819238,EPI2040055,EPI2778073,EPI2251801,EPI1323438,EPI2277241,EPI2778081,EPI…
Centers For Disease Control And Prevention	Royal Darwin Hospital	2	EPI2732719,EPI2020677
Centers For Disease Control And Prevention	Russian Academy Of Medical Sciences	92	EPI594994,EPI1557537,EPI575462,EPI1448331,EPI626375,EPI1545234,EPI575427,EPI1141915,EPI443721,EPI1438372,EPI629536,EPI1748163,EPI1479356,EPI185808,EPI185805,EPI326327,EPI979082,EPI1545226,EPI979074,EPI979088,EPI622242,EPI1039125,EPI1039104,EPI633783,EPI634001,EPI633798,EPI356598,EPI1039155,EPI1545170,EPI1685699,EPI1545155,EPI629605,EPI979042,EPI1180744,EPI538509,EPI1545162,EPI979034,EPI1718800,EP…
Centers For Disease Control And Prevention	Rwanda Biomedical Center, National Reference Laboratory	11	EPI824952,EPI827424,EPI824849,EPI857366,EPI843972,EPI520368,EPI827229,EPI824960,EPI824968,EPI824976,EPI827432
Centers For Disease Control And Prevention	Saitama City Institute Of Health Science And Research	1	EPI1799236
Centers For Disease Control And Prevention	Saitama Institute Of Public Health	3	EPI1847848,EPI1847862,EPI1163464
Centers For Disease Control And Prevention	San Antonio Metropolitan Health	47	EPI1381896,EPI1206083,EPI1422357,EPI943540,EPI925233,EPI1696668,EPI355984,EPI1123530,EPI1164012,EPI1206067,EPI887130,EPI1185184,EPI1685842,EPI1368482,EPI1163473,EPI1131562,EPI925241,EPI1448610,EPI1336908,EPI1182838,EPI2016565,EPI1368474,EPI1107179,EPI1992144,EPI1398170,EPI887138,EPI1123522,EPI1163481,EPI1131570,EPI1185192,EPI1685834,EPI2016190,EPI1422350,EPI1182846,EPI1049544,EPI1049536,EPI961151…
Centers For Disease Control And Prevention	San Diego County Public Health Lab	1	EPI979404
Centers For Disease Control And Prevention	Scientific Institute Of Public Health	2	EPI1592051,EPI1448029
Centers For Disease Control And Prevention	Scripps Medical Laboratory	1	EPI571846
Centers For Disease Control And Prevention	Seattle & King County Public Health Lab	28	EPI398030,EPI1174423,EPI1206091,EPI970661,EPI896057,EPI865772,EPI761919,EPI1198493,EPI761927,EPI857286,EPI1198485,EPI865788,EPI1409156,EPI1429575,EPI564618,EPI862283,EPI1174431,EPI185940,EPI1429567,EPI857294,EPI976730,EPI1409148,EPI862275,EPI1439702,EPI865780,EPI679765,EPI1496355,EPI879674
Centers For Disease Control And Prevention	Shaikh Khalifa Medical City	255	EPI2796545,EPI1662084,EPI1185567,EPI1349981,EPI1438342,EPI1256255,EPI1332726,EPI2371274,EPI2926260,EPI2223823,EPI1958657,EPI1256351,EPI1249003,EPI1438319,EPI1662195,EPI1447918,EPI1180228,EPI1432773,EPI1329248,EPI1179932,EPI1663413,EPI2127558,EPI2136194,EPI1256327,EPI2371212,EPI1448379,EPI2926204,EPI1185510,EPI2689888,EPI1662211,EPI1256311,EPI2689849,EPI1245554,EPI2093238,EPI2689896,EPI1958641,EPI…
Centers For Disease Control And Prevention	Sheikh Khalifa Medical City (skmc)	2	EPI1847936,EPI1852277
Centers For Disease Control And Prevention	Shimane Prefectural Institute Of Public Health And Environmental Science	1	EPI1314752
Centers For Disease Control And Prevention	Shizuoka Institute Of Environment And Hygiene	1	EPI719138
Centers For Disease Control And Prevention	Singapore General Hospital	5	EPI155305,EPI193939,EPI155306,EPI211302,EPI158121
Centers For Disease Control And Prevention	South Carolina Department Of Health	100	EPI2226993,EPI353445,EPI1496168,EPI1956300,EPI775680,EPI787033,EPI775720,EPI2227017,EPI1432653,EPI351290,EPI775688,EPI2226875,EPI960614,EPI1105153,EPI2226897,EPI316188,EPI2252296,EPI1956292,EPI309481,EPI771299,EPI404974,EPI1636591,EPI2252540,EPI775488,EPI1630805,EPI394834,EPI2252264,EPI1146496,EPI2038107,EPI2276432,EPI375104,EPI775704,EPI1362413,EPI2276614,EPI911744,EPI2276706,EPI2038005,EPI62202…
Centers For Disease Control And Prevention	South Dakota Public Health Lab	196	EPI1955888,EPI2444310,EPI1123578,EPI624075,EPI1016168,EPI2038492,EPI1953100,EPI865700,EPI631693,EPI1408882,EPI416171,EPI2276337,EPI1174353,EPI771315,EPI2007658,EPI2901164,EPI1056299,EPI2251401,EPI1382278,EPI1368437,EPI416168,EPI416165,EPI2251609,EPI2344260,EPI1016192,EPI1212494,EPI624027,EPI2251641,EPI2444335,EPI2900995,EPI309478,EPI624067,EPI911392,EPI771323,EPI1123586,EPI1163505,EPI1163817,EPI1…
Centers For Disease Control And Prevention	Southern Nevada Public Health Lab	138	EPI1662440,EPI556333,EPI2796484,EPI571960,EPI579901,EPI2366467,EPI633952,EPI2366387,EPI319766,EPI2453830,EPI447160,EPI2227795,EPI622078,EPI416149,EPI2342054,EPI375461,EPI2106916,EPI579859,EPI2877251,EPI2342239,EPI2901450,EPI2861619,EPI2366458,EPI874538,EPI2796420,EPI537848,EPI2096196,EPI2063117,EPI775832,EPI2442357,EPI2453758,EPI2861587,EPI2096812,EPI2861651,EPI2007428,EPI368466,EPI1124206,EPI578…
Centers For Disease Control And Prevention	Spokane Regional Health District	18	EPI432588,EPI363012,EPI360921,EPI349384,EPI533470,EPI538502,EPI407090,EPI416181,EPI439442,EPI360936,EPI538503,EPI538505,EPI353480,EPI367503,EPI443709,EPI533465,EPI503490,EPI360924
Centers For Disease Control And Prevention	St. Judes Childrens Research Hospital	14	EPI442822,EPI1205496,EPI575264,EPI1197221,EPI1205504,EPI1198765,EPI572031,EPI1205520,EPI1205512,EPI584613,EPI1197529,EPI464811,EPI1209838,EPI1205528
Centers For Disease Control And Prevention	State Of Hawaii Department Of Health	470	EPI1174321,EPI2252704,EPI270289,EPI331226,EPI1245356,EPI662450,EPI1016041,EPI1059942,EPI2248349,EPI832149,EPI671230,EPI1268552,EPI857526,EPI827237,EPI2283907,EPI651743,EPI832157,EPI1649502,EPI1124087,EPI2039508,EPI1180752,EPI2063293,EPI1725843,EPI870315,EPI2805766,EPI1959384,EPI2283830,EPI340924,EPI520371,EPI295066,EPI2368617,EPI556668,EPI1311726,EPI1131458,EPI1035358,EPI941657,EPI395003,EPI52038…
Centers For Disease Control And Prevention	State Of Idaho Bureau Of Laboratories	253	EPI2279538,EPI355966,EPI2283814,EPI1161543,EPI579530,EPI747672,EPI2279578,EPI1161631,EPI2095903,EPI2106334,EPI1432901,EPI622082,EPI2284082,EPI1124039,EPI2007331,EPI2248961,EPI2065309,EPI2901260,EPI439421,EPI2039860,EPI787342,EPI185866,EPI2283987,EPI2248929,EPI1630662,EPI2063586,EPI588553,EPI761566,EPI1161639,EPI686135,EPI2453734,EPI1442465,EPI2443347,EPI918336,EPI1245633,EPI2283878,EPI2366431,EPI…
Centers For Disease Control And Prevention	State Research Center Of Virology And Biotechnology (vector)	11	EPI1016374,EPI1016358,EPI943460,EPI1039163,EPI1016366,EPI1183047,EPI1042535,EPI943564,EPI1039179,EPI943572,EPI1039171
Centers For Disease Control And Prevention	State Research Center Of Virology And Biotechnology Vector	10	EPI622234,EPI683475,EPI377481,EPI622210,EPI477440,EPI622196,EPI622218,EPI614767,EPI622180,EPI377474
Centers For Disease Control And Prevention	Stavanger Universitetssykehus, Avd. For Medisinsk Mikrobiologi	2	EPI1048814,EPI543540
Centers For Disease Control And Prevention	Swiss National Reference Centre For Influenza	1	EPI2677043
Centers For Disease Control And Prevention	Taiwan Cdc	1	EPI254619
Centers For Disease Control And Prevention	Tarrant County Public Health	1	EPI814166
Centers For Disease Control And Prevention	Tennessee Department Of Health Laboratory Nashville	170	EPI2037690,EPI357995,EPI1197630,EPI2226043,EPI2228118,EPI2210084,EPI326328,EPI868629,EPI1363097,EPI578889,EPI316194,EPI973137,EPI558418,EPI2037193,EPI2227835,EPI1955691,EPI2251337,EPI1955643,EPI1432629,EPI1955707,EPI2925023,EPI574885,EPI2365762,EPI2861499,EPI1348561,EPI2226321,EPI2251537,EPI670797,EPI2227656,EPI2362118,EPI1955421,EPI1955926,EPI870588,EPI1953074,EPI564336,EPI1432168,EPI2210060,EPI…
Centers For Disease Control And Prevention	Texas Childrens Hospital	23	EPI752256,EPI412159,EPI752272,EPI752264,EPI133928,EPI752296,EPI752304,EPI752224,EPI612248,EPI418267,EPI575303,EPI752208,EPI752248,EPI612454,EPI752280,EPI761848,EPI278799,EPI278763,EPI752240,EPI752232,EPI575295,EPI752216,EPI564195
Centers For Disease Control And Prevention	Texas Department Of State Health Services Laboratory Services	241	EPI1060123,EPI398425,EPI540052,EPI578834,EPI492748,EPI578802,EPI302273,EPI2016238,EPI558318,EPI771355,EPI776060,EPI551051,EPI1991913,EPI1104928,EPI579156,EPI1026742,EPI1369127,EPI686230,EPI552187,EPI2039564,EPI960604,EPI1185248,EPI752754,EPI572024,EPI879570,EPI2571664,EPI566193,EPI841159,EPI1888177,EPI540054,EPI1506366,EPI1125224,EPI970600,EPI814057,EPI1319929,EPI551059,EPI579264,EPI862505,EPI122…
Centers For Disease Control And Prevention	Texas Department Of State Health Services, South Texas Laboratory	6	EPI558165,EPI558184,EPI730162,EPI558213,EPI558524,EPI558135
Centers For Disease Control And Prevention	Thai National Influenza Center	1	EPI467242
Centers For Disease Control And Prevention	Thailand Moph U.s. Cdc Collaboration (ieip)	14	EPI232511,EPI232617,EPI232514,EPI232580,EPI232620,EPI232577,EPI295271,EPI295265,EPI295268,EPI232623,EPI232614,EPI233020,EPI232594,EPI232599
Centers For Disease Control And Prevention	The Nebraska Medical Center	1	EPI159839
Centers For Disease Control And Prevention	U.s. Air Force School Of Aerospace Medicine	35	EPI416133,EPI710417,EPI278805,EPI211299,EPI375075,EPI412153,EPI1010377,EPI309376,EPI710449,EPI254577,EPI302292,EPI375063,EPI541960,EPI710129,EPI309379,EPI537119,EPI375072,EPI193930,EPI334618,EPI537105,EPI375026,EPI537109,EPI375069,EPI309381,EPI270350,EPI185797,EPI254604,EPI710441,EPI575649,EPI432635,EPI710433,EPI309373,EPI375066,EPI710425,EPI243583
Centers For Disease Control And Prevention	U.s. Air Force School Of Aerospace Medicine	11	EPI1936466,EPI1936530,EPI1936514,EPI1936498,EPI1936482,EPI1936522,EPI1936474,EPI1936442,EPI1936490,EPI1936434,EPI1936458
Centers For Disease Control And Prevention	U.s. Naval Medical Research Unit No.3	6	EPI612420,EPI353456,EPI588560,EPI612365,EPI353453,EPI353470
Centers For Disease Control And Prevention	Uganda Virus Research Institute (uvri), National Influenza Center	16	EPI241138,EPI2369707,EPI775648,EPI2371582,EPI775712,EPI841330,EPI2369988,EPI584650,EPI358007,EPI841306,EPI787101,EPI584677,EPI775656,EPI436279,EPI955830,EPI955822
Centers For Disease Control And Prevention	University Of Michigan Sph Epid	615	EPI1115835,EPI1115547,EPI1559802,EPI1467183,EPI1113698,EPI644601,EPI1115946,EPI1468926,EPI1467831,EPI1469160,EPI1115803,EPI1116002,EPI1468045,EPI1469771,EPI1467167,EPI1468088,EPI1468896,EPI1468471,EPI1469914,EPI556219,EPI1467244,EPI1560034,EPI1122674,EPI1468844,EPI1470055,EPI1469637,EPI1468342,EPI1115499,EPI1467611,EPI1115238,EPI1468238,EPI1468318,EPI1560272,EPI1468435,EPI1115302,EPI1564033,EPI11…
Centers For Disease Control And Prevention	University Of Pittsburgh Medical Center Microbiology Lab	2	EPI575840,EPI335618
Centers For Disease Control And Prevention	University Of The West Indies	97	EPI1642728,EPI492694,EPI1642008,EPI1546559,EPI1259274,EPI1641365,EPI1546500,EPI1316854,EPI1482650,EPI1546567,EPI1282707,EPI1482640,EPI1546521,EPI1259322,EPI1643060,EPI1259246,EPI1205378,EPI1282731,EPI1256588,EPI2442890,EPI1256636,EPI1643066,EPI1256620,EPI1259306,EPI1256556,EPI1546492,EPI1259298,EPI1643111,EPI1641649,EPI1497431,EPI1546537,EPI1758027,EPI1641478,EPI1740554,EPI1641751,EPI1259314,EPI1…
Centers For Disease Control And Prevention	University Of Virginia, Medical Labs/microbiology	15	EPI787173,EPI558393,EPI531703,EPI578673,EPI787017,EPI584714,EPI555255,EPI584567,EPI584642,EPI747100,EPI520424,EPI560691,EPI578665,EPI564692,EPI578681
Centers For Disease Control And Prevention	University Teaching Hospital	4	EPI752099,EPI752107,EPI752115,EPI752131
Centers For Disease Control And Prevention	University Teaching Hospital, Moh Zambia	102	EPI2004719,EPI2194329,EPI2004806,EPI2004640,EPI2900710,EPI2004777,EPI2003382,EPI2192707,EPI2900686,EPI2900369,EPI2003453,EPI2194894,EPI2900832,EPI2900960,EPI2003189,EPI2463715,EPI2900280,EPI2900488,EPI2900213,EPI2900327,EPI2900174,EPI2900295,EPI2900234,EPI2003469,EPI2192620,EPI2003181,EPI2900182,EPI2004672,EPI2194238,EPI2900512,EPI2900143,EPI2003289,EPI2194200,EPI2016683,EPI2463731,EPI2900198,EPI…
Centers For Disease Control And Prevention	Upmc Clb Dept Of Microbiology	37	EPI564674,EPI565723,EPI562067,EPI578363,EPI556286,EPI918583,EPI944924,EPI918660,EPI556107,EPI747856,EPI944980,EPI579884,EPI1506415,EPI562065,EPI564650,EPI565438,EPI578406,EPI578298,EPI516682,EPI918631,EPI787060,EPI562069,EPI918607,EPI564666,EPI814505,EPI727463,EPI752595,EPI918575,EPI918653,EPI918639,EPI918623,EPI578283,EPI555311,EPI787181,EPI532627,EPI771280,EPI562071
Centers For Disease Control And Prevention	Us Namru 6	89	EPI1174543,EPI1174551,EPI695562,EPI1266317,EPI1386195,EPI1197552,EPI861966,EPI1386179,EPI827174,EPI631709,EPI1174567,EPI1039049,EPI1174519,EPI1277529,EPI1039033,EPI1039089,EPI467399,EPI459781,EPI1266349,EPI1408819,EPI316176,EPI1039073,EPI335937,EPI629582,EPI629597,EPI814365,EPI679585,EPI695554,EPI1039081,EPI814381,EPI679578,EPI1039017,EPI316173,EPI538019,EPI629590,EPI1174583,EPI1038989,EPI1174503…
Centers For Disease Control And Prevention	Utah Department Of Health	254	EPI2279705,EPI1442433,EPI1609622,EPI667781,EPI1609329,EPI2279594,EPI295175,EPI569302,EPI2279642,EPI1381959,EPI1609337,EPI2251912,EPI761864,EPI2342189,EPI1212616,EPI2020549,EPI1327636,EPI1197380,EPI1225065,EPI540874,EPI2901322,EPI1479324,EPI1991825,EPI961075,EPI540864,EPI2252007,EPI558439,EPI1363171,EPI2443982,EPI2248881,EPI377513,EPI295166,EPI1617644,EPI1959192,EPI2096491,EPI316207,EPI865748,EPI1…
Centers For Disease Control And Prevention	Utah Public Health Laboratory	4	EPI355975,EPI358019,EPI347541,EPI371996
Centers For Disease Control And Prevention	Vanderbilt University Medical Center	78	EPI1008418,EPI1451545,EPI976149,EPI1458232,EPI1117151,EPI1470435,EPI1117231,EPI1470403,EPI1470095,EPI1451617,EPI1451497,EPI1470216,EPI944661,EPI1117240,EPI1451451,EPI1117199,EPI944750,EPI1470141,EPI1470462,EPI1470111,EPI1117215,EPI1117143,EPI1470172,EPI1862679,EPI1451427,EPI752200,EPI1451489,EPI1470419,EPI1451553,EPI1117207,EPI1470087,EPI1470103,EPI1451481,EPI1117223,EPI1470203,EPI1457985,EPI1863…
Centers For Disease Control And Prevention	Vermont Department Of Health Laboratory	153	EPI2445759,EPI2038449,EPI1448091,EPI1439224,EPI438349,EPI2362705,EPI832117,EPI612406,EPI671289,EPI775640,EPI2445743,EPI1988600,EPI868637,EPI2007926,EPI1146377,EPI319817,EPI622250,EPI1180875,EPI316221,EPI302313,EPI309520,EPI1618933,EPI814113,EPI1362377,EPI1212297,EPI509991,EPI418418,EPI418403,EPI775616,EPI316215,EPI1683829,EPI2007902,EPI2534571,EPI558199,EPI1683837,EPI302324,EPI2007973,EPI2444912,…
Centers For Disease Control And Prevention	Virginia Division Of Consolidated Laboratories	135	EPI1085716,EPI1381744,EPI2359952,EPI545762,EPI1439678,EPI685775,EPI1245092,EPI376500,EPI771403,EPI895961,EPI879666,EPI1432725,EPI761896,EPI1142148,EPI1362176,EPI408598,EPI1224615,EPI1166847,EPI2359913,EPI1960737,EPI1181117,EPI879642,EPI1956114,EPI537891,EPI2038147,EPI1362399,EPI1420935,EPI979960,EPI503909,EPI1197592,EPI353495,EPI649882,EPI1336751,EPI1482553,EPI1166831,EPI2253987,EPI185927,EPI7525…
Centers For Disease Control And Prevention	Wakayama Prefectural Research Center Of Environment And Public Health	1	EPI1806791
Centers For Disease Control And Prevention	Washington State Public Health Laboratory	307	EPI1482801,EPI970669,EPI1964313,EPI1372713,EPI2096380,EPI686128,EPI1717074,EPI2901116,EPI862553,EPI1094566,EPI2443331,EPI185934,EPI1629340,EPI675452,EPI185931,EPI2096396,EPI1225072,EPI2065403,EPI715739,EPI1372721,EPI671174,EPI2366257,EPI2177048,EPI688495,EPI1717161,EPI2066954,EPI2342131,EPI1017391,EPI671158,EPI2464214,EPI2366205,EPI2445042,EPI416187,EPI960869,EPI693568,EPI232650,EPI2225674,EPI219…
Centers For Disease Control And Prevention	West Virginia Office Of Laboratory Services	125	EPI393681,EPI1725875,EPI979436,EPI2006433,EPI2039121,EPI1428177,EPI1228208,EPI2038686,EPI565579,EPI1969335,EPI896590,EPI970694,EPI1438425,EPI1993196,EPI1486465,EPI1362357,EPI1006373,EPI2069788,EPI465953,EPI309505,EPI346493,EPI395331,EPI1228224,EPI575614,EPI579239,EPI1142212,EPI2038123,EPI1117344,EPI1496289,EPI1992774,EPI359584,EPI1964081,EPI862593,EPI319837,EPI912849,EPI346921,EPI2038163,EPI11668…
Centers For Disease Control And Prevention	Westchester County Department Of Laboratories & Research	3	EPI301074,EPI193954,EPI211275
Centers For Disease Control And Prevention	Who Chinese National Influenza Center	69	EPI295098,EPI185729,EPI243589,EPI319681,EPI1197750,EPI417219,EPI702056,EPI391238,EPI537596,EPI301056,EPI367532,EPI301095,EPI955719,EPI270318,EPI391240,EPI384809,EPI211382,EPI243597,EPI367496,EPI702072,EPI319653,EPI185757,EPI185763,EPI185723,EPI301092,EPI352212,EPI243592,EPI710393,EPI185772,EPI1197710,EPI694401,EPI702088,EPI185732,EPI334617,EPI955883,EPI391236,EPI685992,EPI412143,EPI301089,EPI3010…
Centers For Disease Control And Prevention	Who Collaborating Centre For Reference And Research On Influenza	12	EPI335951,EPI342281,EPI1846770,EPI1852826,EPI1842243,EPI858126,EPI1047612,EPI2420071,EPI359587,EPI1240232,EPI358041,EPI384803
Centers For Disease Control And Prevention	Who National Influenza Centre	5	EPI1048769,EPI1586224,EPI1495644,EPI1960367,EPI1719268
Centers For Disease Control And Prevention	Who National Influenza Centre Russian Federation	2	EPI492704,EPI814025
Centers For Disease Control And Prevention	Who National Influenza Centre, National Institute Of Medical Research (nimr)	205	EPI516705,EPI1197686,EPI545581,EPI1369182,EPI2385322,EPI1058523,EPI1852038,EPI1683358,EPI649683,EPI1683390,EPI2192384,EPI649731,EPI1058157,EPI1573862,EPI1317798,EPI1368243,EPI1311662,EPI1852054,EPI1368283,EPI1182959,EPI1852229,EPI2192543,EPI2925560,EPI346452,EPI1921824,EPI2385472,EPI715572,EPI1185478,EPI1925314,EPI813849,EPI1181106,EPI1317894,EPI566017,EPI2192241,EPI432652,EPI1368275,EPI520359,EP…
Centers For Disease Control And Prevention	Wisconsin State Laboratory Of Hygiene	415	EPI2015160,EPI1847792,EPI2038822,EPI2192816,EPI857502,EPI1993425,EPI1088372,EPI553730,EPI2772513,EPI2248507,EPI1955651,EPI1740490,EPI175346,EPI1448427,EPI1277396,EPI2082574,EPI2007730,EPI539999,EPI1274180,EPI1372524,EPI1926569,EPI862449,EPI1597495,EPI1185343,EPI677478,EPI715747,EPI548078,EPI2365985,EPI1548511,EPI1940410,EPI295230,EPI2861690,EPI2813023,EPI2796163,EPI1438202,EPI747924,EPI1123546,EP…
Centers For Disease Control And Prevention	Wyoming Public Health Laboratory	140	EPI925537,EPI1982938,EPI316248,EPI377450,EPI1448219,EPI771476,EPI418247,EPI537902,EPI1959510,EPI492697,EPI492731,EPI857230,EPI2252078,EPI2253207,EPI829934,EPI291580,EPI185946,EPI309353,EPI874562,EPI351309,EPI2283854,EPI1205600,EPI564441,EPI545622,EPI1422082,EPI1131194,EPI440064,EPI1992202,EPI2040362,EPI301036,EPI1372364,EPI623418,EPI895794,EPI2039780,EPI684235,EPI355963,EPI1372372,EPI552876,EPI19…
Centers For Disease Control And Prevention	Yamagata Prefectural Institute Of Public Health	2	EPI1905725,EPI2716315
Centers For Disease Control And Prevention	Yamaguchi Prefectural Institute Of Public Health And Environment	2	EPI918543,EPI418265
Centers For Disease Control And Prevention	Yamanashi Institute For Public Health	1	EPI2716339
Centers For Disease Control And Prevention	Yokohama City Institute Of Public Health.	7	EPI1146077,EPI861646,EPI1702586,EPI1362102,EPI1807002,EPI1799252,EPI1362976
Centers For Disease Control, R.o.c. (taiwan)	?	27	EPI973362,EPI1315766,EPI1272970,EPI955993,EPI1018311,EPI1085580,EPI1046866,EPI1018312,EPI1018313,EPI1311638,EPI1046865,EPI1125373,EPI1085579,EPI1315764,EPI1125372,EPI1315765,EPI1311636,EPI1311637,EPI973361,EPI1125371,EPI1046867,EPI1004795,EPI973360,EPI1004794,EPI1085581,EPI1272971,EPI1004796
Centers For Disease Control, R.o.c. (taiwan)	Centers For Disease Control, R.o.c. (taiwan)	6	EPI1542285,EPI1436922,EPI1436743,EPI1542284,EPI1542283,EPI1436742
Central Public Health Laboratories Oman	Central Public Health Laboratories Oman	18	EPI2804799,EPI2804820,EPI2804731,EPI2804719,EPI2804810,EPI2804676,EPI2804727,EPI2804707,EPI2804773,EPI2804751,EPI2804746,EPI2804833,EPI2804758,EPI2804872,EPI2804768,EPI2804702,EPI2804736,EPI2804791
Central Public Health Laboratory Oman	Sohar Hospital	1	EPI778583
Central Public Health Laboratory Oman	Sur Hospital	3	EPI778586,EPI778584,EPI778589
Central Research Institute For Epidemiology	?	141	EPI623947,EPI623757,EPI961978,EPI960200,EPI623954,EPI827090,EPI959451,EPI623804,EPI961968,EPI959453,EPI960193,EPI961984,EPI623783,EPI623830,EPI957829,EPI960196,EPI623780,EPI960188,EPI623914,EPI960180,EPI623918,EPI623933,EPI957993,EPI957863,EPI961974,EPI623748,EPI623840,EPI958002,EPI623951,EPI961997,EPI623910,EPI960182,EPI623949,EPI623888,EPI957819,EPI827088,EPI638285,EPI962001,EPI961993,EPI961961…
Central Research Institute For Epidemiology	Central Research Institute For Epidemiology	10	EPI545233,EPI545231,EPI545228,EPI545225,EPI545223,EPI545572,EPI545350,EPI545258,EPI545255,EPI545263
Central Research Institute Of Epidemiology	Center Of Hygiene And Epidemiology In Ivanovo Oblast	3	EPI2904358,EPI2904359,EPI2904357
Central Research Institute Of Epidemiology	Center Of Hygiene And Epidemiology In Kursk Oblast	8	EPI1956615,EPI1493855,EPI1956791,EPI1956790,EPI1956631,EPI1493857,EPI1493856,EPI1956612
Central Research Institute Of Epidemiology	Center Of Hygiene And Epidemiology In Leningrad Oblast	1	EPI1916590
Central Research Institute Of Epidemiology	Center Of Hygiene And Epidemiology In The Karachay Cherkess Republic	4	EPI1493848,EPI1493850,EPI1493849,EPI1493847
Central Research Institute Of Epidemiology	?	7	EPI1259843,EPI1259960,EPI1259957,EPI1259955,EPI1259841,EPI1259959,EPI1259839
Central Research Institute Of Epidemiology	Center For Hygiene And Epidemiology In Tula Region	1	EPI1384554
Central Research Institute Of Epidemiology	Center Of Hygiene And Epidemiology In Smolensk Region	4	EPI1956629,EPI1956628,EPI1956627,EPI1956630
Central Research Institute Of Epidemiology	Center Of Hygiene And Epidemiology In Arkhangelsk Region	6	EPI2953828,EPI1384591,EPI2260287,EPI2953829,EPI2957675,EPI2904356
Central Research Institute Of Epidemiology	Center Of Hygiene And Epidemiology In Astrakhan Region	3	EPI2867153,EPI2867152,EPI2352187
Central Research Institute Of Epidemiology	Center Of Hygiene And Epidemiology In Chuvash Republic	8	EPI2800263,EPI2816730,EPI1414918,EPI2953826,EPI1414928,EPI2816728,EPI2816729,EPI1414927
Central Research Institute Of Epidemiology	Center Of Hygiene And Epidemiology In Kaluga Region	6	EPI2863102,EPI1926347,EPI2806662,EPI2904360,EPI1927498,EPI1493851
Central Research Institute Of Epidemiology	Center Of Hygiene And Epidemiology In Kirov Oblast	5	EPI2840633,EPI2840634,EPI1493861,EPI1887784,EPI2840635
Central Research Institute Of Epidemiology	Center Of Hygiene And Epidemiology In Kostroma Oblast	5	EPI2806664,EPI2837152,EPI1635985,EPI2806663,EPI1889200
Central Research Institute Of Epidemiology	Center Of Hygiene And Epidemiology In Kursk Oblast	7	EPI2863103,EPI2022597,EPI2816737,EPI2022596,EPI2022595,EPI2022598,EPI2863104
Central Research Institute Of Epidemiology	Center Of Hygiene And Epidemiology In Leningrad Oblast	40	EPI2957681,EPI2796076,EPI2800259,EPI2957674,EPI2794544,EPI2953839,EPI2782319,EPI2796082,EPI2816726,EPI2839987,EPI2957677,EPI2816727,EPI2904343,EPI2839963,EPI2796079,EPI2796081,EPI2794543,EPI2796077,EPI2957680,EPI2777653,EPI2839947,EPI2777651,EPI2796078,EPI2789778,EPI2957679,EPI2957676,EPI2957678,EPI2796075,EPI2794540,EPI2794545,EPI2839979,EPI2765697,EPI2839971,EPI2904342,EPI2953841,EPI2775655,EPI…
Central Research Institute Of Epidemiology	Center Of Hygiene And Epidemiology In Lipetsk Region	6	EPI1926345,EPI2837145,EPI2576163,EPI2781612,EPI1384864,EPI1415107
Central Research Institute Of Epidemiology	Center Of Hygiene And Epidemiology In Mari El Republic	9	EPI1414925,EPI2806665,EPI2837149,EPI2953825,EPI2837151,EPI2837150,EPI2953824,EPI2796083,EPI2904361
Central Research Institute Of Epidemiology	Center Of Hygiene And Epidemiology In Moscow	77	EPI1493860,EPI2904364,EPI2904350,EPI1923221,EPI1925401,EPI2793942,EPI2904351,EPI2806710,EPI1956779,EPI2837140,EPI1923229,EPI1995274,EPI2837146,EPI2806709,EPI1923235,EPI2899841,EPI1956777,EPI2904353,EPI2806707,EPI1925405,EPI2904334,EPI2899873,EPI1956776,EPI2812557,EPI2904352,EPI2899857,EPI2837141,EPI1923228,EPI2867150,EPI1925403,EPI1928170,EPI2775774,EPI2229895,EPI1925409,EPI1859848,EPI2899865,EPI…
Central Research Institute Of Epidemiology	Center Of Hygiene And Epidemiology In Murmansk Oblast	2	EPI1493859,EPI1493853
Central Research Institute Of Epidemiology	Center Of Hygiene And Epidemiology In Nizhni Novgorod Region	2	EPI2895239,EPI2895238
Central Research Institute Of Epidemiology	Center Of Hygiene And Epidemiology In Novgorod Oblast	14	EPI2904349,EPI1956786,EPI1414929,EPI1923224,EPI1956785,EPI1956788,EPI2953823,EPI1956787,EPI1415111,EPI2953822,EPI1921340,EPI1923226,EPI1956789,EPI2953821
Central Research Institute Of Epidemiology	Center Of Hygiene And Epidemiology In Orenburg Oblast	5	EPI1956606,EPI1956605,EPI1415110,EPI2816732,EPI2816731
Central Research Institute Of Epidemiology	Center Of Hygiene And Epidemiology In Republic Of Bashkortostan	10	EPI2953834,EPI2953837,EPI2863101,EPI2863096,EPI2953835,EPI2863097,EPI2863099,EPI2863100,EPI2863098,EPI2953836
Central Research Institute Of Epidemiology	Center Of Hygiene And Epidemiology In Republic Of Kalmykia	16	EPI1954253,EPI1938809,EPI1954252,EPI1938808,EPI1938815,EPI2904337,EPI1938814,EPI1954255,EPI2904338,EPI1938810,EPI1938811,EPI1938812,EPI1938816,EPI1938807,EPI1954250,EPI1938813
Central Research Institute Of Epidemiology	Center Of Hygiene And Epidemiology In Republic Of Karelia	1	EPI1384687
Central Research Institute Of Epidemiology	Center Of Hygiene And Epidemiology In Republic Of Mordovia	16	EPI1956797,EPI1956793,EPI1493854,EPI1956795,EPI2953819,EPI1956796,EPI1415108,EPI1956621,EPI1956799,EPI1956792,EPI1956798,EPI2953820,EPI1956794,EPI1956622,EPI1956623,EPI2953838
Central Research Institute Of Epidemiology	Center Of Hygiene And Epidemiology In Republic Of Udmurtia	3	EPI2293027,EPI2840637,EPI2840636
Central Research Institute Of Epidemiology	Center Of Hygiene And Epidemiology In Rostov Region	5	EPI2023627,EPI2816736,EPI2816735,EPI2247148,EPI2023628
Central Research Institute Of Epidemiology	Center Of Hygiene And Epidemiology In Ryazan Oblast	5	EPI2904355,EPI1414923,EPI2837144,EPI2904354,EPI1414922
Central Research Institute Of Epidemiology	Center Of Hygiene And Epidemiology In Saratov Oblast	6	EPI2867145,EPI1414926,EPI2867147,EPI2867144,EPI2867148,EPI2867146
Central Research Institute Of Epidemiology	Center Of Hygiene And Epidemiology In Smolensk Oblast	5	EPI2840628,EPI1415109,EPI2837139,EPI1619580,EPI2840629
Central Research Institute Of Epidemiology	Center Of Hygiene And Epidemiology In Tambov Oblast	10	EPI1925398,EPI1414919,EPI2816738,EPI1493846,EPI2882281,EPI1414920,EPI2882280,EPI1955264,EPI2882279,EPI2882282
Central Research Institute Of Epidemiology	Center Of Hygiene And Epidemiology In Tula Oblast	5	EPI2806712,EPI2806711,EPI1926342,EPI1985518,EPI2808171
Central Research Institute Of Epidemiology	Center Of Hygiene And Epidemiology In Tver Region	3	EPI1384552,EPI2796085,EPI2796084
Central Research Institute Of Epidemiology	Center Of Hygiene And Epidemiology In Ulyanosvk Oblast	3	EPI2816739,EPI2953827,EPI1414921
Central Research Institute Of Epidemiology	Center Of Hygiene And Epidemiology In Volgograd Oblast	8	EPI2953832,EPI2953830,EPI1994322,EPI1493858,EPI1666976,EPI2953833,EPI1414930,EPI2953831
Central Research Institute Of Epidemiology	Center Of Hygiene And Epidemiology In Vologda Oblast	13	EPI1956784,EPI1956625,EPI1956783,EPI1956780,EPI1956782,EPI1414924,EPI1956781,EPI2840632,EPI1956624,EPI2840630,EPI2840631,EPI1938497,EPI1956626
Central Research Institute Of Epidemiology	Center Of Hygiene And Epidemiology In Voronezh Region	15	EPI2867155,EPI2904347,EPI2874748,EPI1918916,EPI2904345,EPI2867156,EPI2867157,EPI1918920,EPI1917573,EPI1493862,EPI2904346,EPI1918917,EPI2904344,EPI1927496,EPI2882284
Central Research Institute Of Epidemiology	Center Of Hygiene And Epidemiology In Yamalo Nenets Autonomous Okrug	4	EPI1384876,EPI2850657,EPI1384874,EPI2850658
Central Research Institute Of Epidemiology	Center Of Hygiene And Epidemiology In Yaroslavl Oblast	3	EPI2904341,EPI2904340,EPI2904339
Central Research Institute Of Epidemiology	Centre Of Hygiene And Epidemiology In Orel Oblast	1	EPI2790673
Central Research Institute Of Epidemiology	Fbuz "center Of Hygiene And Epidemiology"	6	EPI2800265,EPI2800266,EPI2800268,EPI2800264,EPI2264397,EPI2800267
Central Research Institute Of Epidemiology	Fbuz "center Of Hygiene And Epidemiology" In Penza Oblast	11	EPI2850646,EPI2850651,EPI2850649,EPI2850656,EPI2850652,EPI2850647,EPI2867143,EPI2850655,EPI2850650,EPI2850653,EPI2867142
Central Research Institute Of Epidemiology	Fbuz "center Of Hygiene And Epidemiology" In Vladimir Oblast	5	EPI1956609,EPI1956611,EPI1956610,EPI2816734,EPI2816733
Central Research Institute Of Epidemiology	Fbuz Centre Of Hygiene And Epidemiology	4	EPI1955262,EPI1956608,EPI1955263,EPI1956607
Central Research Institute Of Epidemiology	Fbuz Centre Of Hygiene And Epidemiology In Moscow Oblast	10	EPI2800272,EPI2837143,EPI2475265,EPI2800270,EPI2874750,EPI2475269,EPI2800271,EPI2867154,EPI2800269,EPI1986954
Central Research Institute Of Epidemiology	Fbuz Gygiene And Epidemiology Centre Samara Oblast	11	EPI2870453,EPI2870455,EPI2812555,EPI2870449,EPI2812556,EPI2870459,EPI2870447,EPI2870457,EPI2870461,EPI2816725,EPI2870451
Central Research Institute Of Epidemiology	Nrcem Gamaleya	15	EPI2061513,EPI2061503,EPI2061520,EPI2061536,EPI2061533,EPI2061500,EPI2061508,EPI2061506,EPI2061510,EPI2061525,EPI2061523,EPI2061528,EPI2061515,EPI2061518,EPI2061530
Central Research Institute Of Epidemiology	Tatarstan Hygienic And Epidemiological Center, Rospotrebnadzor	1	EPI1924154
Central Research Institute Of Epidemiology	The Center Of Hygiene And Epidemiology In The Republic Of Crimea And The City Of Federal Significance Sevastopol	7	EPI1666970,EPI1666971,EPI1666972,EPI1666974,EPI1666975,EPI1666973,EPI1666969
Centre National De Reference	Cnr Influenza France Sud	15	EPI1583682,EPI1583680,EPI1583696,EPI1583702,EPI1583694,EPI1583678,EPI1583704,EPI1583686,EPI1583722,EPI1583688,EPI1583700,EPI1583692,EPI1583698,EPI1583690,EPI1583684
Centre Sanitary Epidemiological Expertise In Astana	?	1	EPI562156
Centre Sanitary Epidemiological Expertise In Astana	Csee	11	EPI562160,EPI562043,EPI562158,EPI562047,EPI562039,EPI562051,EPI562154,EPI562053,EPI562055,EPI562045,EPI562049
Chaim Sheba Medical Center	Central Virology Laboratory Israel (nic)	6	EPI1585292,EPI1584582,EPI1585293,EPI1493826,EPI1493827,EPI1584577
Chan Zuckerberg Initiative, Llc	Infectious Diseases Research Collaboration (idrc)	9	EPI2110446,EPI2103491,EPI2103499,EPI2110532,EPI2076409,EPI2103532,EPI2103524,EPI2103507,EPI2110445
Chang Gung Memorial Hospital	Johns Hopkins Center Of Excellence For Influenza Research And Surveillance (jh Ceirs)	221	EPI2656681,EPI2655713,EPI2655209,EPI2656873,EPI2656305,EPI2655257,EPI2656113,EPI2655945,EPI2655625,EPI2655961,EPI2656329,EPI2655305,EPI2656457,EPI2657049,EPI2656985,EPI2656289,EPI2657785,EPI2655545,EPI2657209,EPI2655265,EPI2656825,EPI2656609,EPI2657401,EPI2655481,EPI2657145,EPI2655505,EPI2655177,EPI2656737,EPI2655537,EPI2655193,EPI2656585,EPI2657121,EPI2656169,EPI2656593,EPI2655225,EPI2657569,EPI…
China Agricultural University	Key Laboratory For Prevention And Control Of Avian Influenza And Other Major Poultry Diseases, Ministry Of Agriculture And Rural	1	EPI2697746
Chinese University Of Hong Kong	The Chinese University Of Hong Kong	101	EPI2839216,EPI2839208,EPI2839099,EPI2839075,EPI2839004,EPI2839376,EPI2839304,EPI2839432,EPI2839123,EPI2839168,EPI2839036,EPI2839624,EPI2839584,EPI2839560,EPI2839719,EPI2839695,EPI2839368,EPI2839352,EPI2839488,EPI2839496,EPI2839416,EPI2839576,EPI2839115,EPI2839136,EPI2839775,EPI2838972,EPI2839687,EPI2839144,EPI2839288,EPI2839448,EPI2839067,EPI2839646,EPI2839152,EPI2839743,EPI2839480,EPI2839107,EPI…
Cnr Des Virus Influenza R?gion Sud France	?	40	EPI907581,EPI907562,EPI907962,EPI907723,EPI907840,EPI907764,EPI907554,EPI907456,EPI907669,EPI907593,EPI907920,EPI907690,EPI907758,EPI907954,EPI907856,EPI907399,EPI907449,EPI907524,EPI907799,EPI907892,EPI907872,EPI907879,EPI907848,EPI907778,EPI907464,EPI907677,EPI907513,EPI907793,EPI907752,EPI907817,EPI907912,EPI907926,EPI907610,EPI907825,EPI907589,EPI907864,EPI907832,EPI907650,EPI907661,EPI907520
Cnr Des Virus Influenza R?gion Sud France	Cnr Influenza France Sud	4	EPI907380,EPI907393,EPI907431,EPI907367
Cnr Des Virus Influenza R?gion Sud France	Crr Virus Influenza Region Sud	3	EPI907538,EPI907472,EPI907939
Cnr Virus Des Infections Respiratoires France Sud	Center For Infectious Diseases Research	6	EPI1814744,EPI1814742,EPI1814748,EPI1806099,EPI1806103,EPI1814746
Cnr Virus Des Infections Respiratoires France Sud	Cnr Virus Des Infections Respiratoires France Sud	59	EPI1806117,EPI1806105,EPI1653685,EPI1653687,EPI1696295,EPI1653681,EPI1806109,EPI1803991,EPI1920699,EPI1814758,EPI1803995,EPI1696279,EPI1814756,EPI1803981,EPI1920707,EPI1806101,EPI1814754,EPI1696285,EPI1806111,EPI1803987,EPI1806115,EPI1803999,EPI1806107,EPI1653683,EPI1696297,EPI1920694,EPI1691609,EPI1653689,EPI1696301,EPI1814750,EPI1652717,EPI1803993,EPI1696303,EPI1652719,EPI1691617,EPI1696281,EPI…
Cnr Virus Des Infections Respiratoires France Sud	Institute Of Epidemiology And Infectious Diseases Ams Of Ukraine	1	EPI1803985
Cnr Virus Des Infections Respiratoires France Sud	Institute Of Public Health	14	EPI1804019,EPI1804021,EPI1804007,EPI1804017,EPI1804013,EPI1804015,EPI1804001,EPI1804005,EPI1804003,EPI1804023,EPI1804025,EPI1804027,EPI1804009,EPI1804011
Cnr Virus Des Infections Respiratoires France Sud	Sher I Kashmir Institute Of Medical Sciences	2	EPI1696367,EPI1803979
Cnr Virus Des Infections Respiratoires, France Sud	Ap Hp Hopital Cochin Broca Hotel Dieu	1	EPI2618182
Cnr Virus Des Infections Respiratoires, France Sud	Center For Infectious Diseases Research	31	EPI2386606,EPI2386579,EPI2386641,EPI2386508,EPI2386756,EPI2386729,EPI2386720,EPI2386473,EPI2386552,EPI2386685,EPI2386517,EPI2386570,EPI2386482,EPI2386526,EPI2386614,EPI2386747,EPI2386464,EPI2386676,EPI2387035,EPI2386561,EPI2386667,EPI2386650,EPI2386490,EPI2386455,EPI2386773,EPI2386738,EPI2386764,EPI2386597,EPI2386543,EPI2386588,EPI2386623
Cnr Virus Des Infections Respiratoires, France Sud	Center For Veterinary Diagnostics Regional Animal Health Office No.6	8	EPI2586192,EPI2586152,EPI2586144,EPI2816778,EPI2586176,EPI2816810,EPI2586168,EPI2586184
Cnr Virus Des Infections Respiratoires, France Sud	Cnr Virus Des Infections Respiratoires France Sud	942	EPI2811844,EPI2491026,EPI2356279,EPI2938921,EPI2355384,EPI2355290,EPI2357515,EPI2565039,EPI2567909,EPI2355642,EPI2491070,EPI2356479,EPI2355298,EPI2492227,EPI2939557,EPI2357220,EPI2491331,EPI2493392,EPI2354445,EPI2492593,EPI2565418,EPI2565490,EPI2941104,EPI2355399,EPI2356797,EPI2492305,EPI2566992,EPI2567094,EPI2355786,EPI2939958,EPI2492152,EPI2939784,EPI2356088,EPI2941902,EPI2354605,EPI2493376,EPI…
Cnr Virus Des Infections Respiratoires, France Sud	Institute Of Epidemiology And Infectious Diseases Ams Of Ukraine	4	EPI2600421,EPI2600357,EPI2600413,EPI2600349
Cnr Virus Des Infections Respiratoires, France Sud	Kenya Medical Research Institute	54	EPI2817142,EPI2816953,EPI2817198,EPI2467335,EPI2817086,EPI2816974,EPI2816961,EPI2816914,EPI2817182,EPI2816850,EPI2817062,EPI2863086,EPI2816990,EPI2817206,EPI2817166,EPI2817158,EPI2817214,EPI2817006,EPI2817078,EPI2816922,EPI2817094,EPI2817134,EPI2817174,EPI2817022,EPI2816842,EPI2816890,EPI2817054,EPI2817046,EPI2467359,EPI2816930,EPI2467175,EPI2467450,EPI2816898,EPI2816982,EPI2817222,EPI2817102,EPI…
Cnr Virus Des Infections Respiratoires, France Sud	Molecular Biology/microbiology Research Laboratory. Universidade Federal Do Paraná	8	EPI2574279,EPI2574324,EPI2574293,EPI2574301,EPI2574308,EPI2574332,EPI2574286,EPI2574340
Cnr Virus Des Infections Respiratoires, France Sud	Sher I Kashmir Institute Of Medical Sciences	15	EPI2701702,EPI2701678,EPI2701732,EPI2386939,EPI2386904,EPI2701739,EPI2386966,EPI2386922,EPI2386930,EPI2701717,EPI2386853,EPI2701725,EPI2701686,EPI2386948,EPI2386957
Comenius University Science Park	Laboratory Of Genomics And Bioinformatics, Comenius University Science Park	25	EPI2382046,EPI2382032,EPI2382021,EPI2382022,EPI2382044,EPI2382028,EPI2382038,EPI2382047,EPI2382034,EPI2382023,EPI2382027,EPI2382049,EPI2382026,EPI2382037,EPI2382036,EPI2382019,EPI2382042,EPI2382025,EPI2382040,EPI2382041,EPI2382033,EPI2382030,EPI2382045,EPI2382031,EPI2382018
Comenius University Science Park	National Public Health Institute Of Slovakia	44	EPI2469170,EPI2469145,EPI2469117,EPI2469133,EPI2469134,EPI2469141,EPI2469162,EPI2469131,EPI2469153,EPI2469171,EPI2469138,EPI2469139,EPI2469150,EPI2469164,EPI2469113,EPI2469116,EPI2469152,EPI2469121,EPI2469173,EPI2469132,EPI2469167,EPI2469168,EPI2469120,EPI2469126,EPI2469142,EPI2469119,EPI2469130,EPI2469136,EPI2469165,EPI2469135,EPI2469158,EPI2469163,EPI2469144,EPI2469166,EPI2469118,EPI2469143,EPI…
Comenius University Science Park	Public Health Authority Of The Slovak Republic	1	EPI2381493
Complejo Hospitalario Universitario De Caceres	Hospital San Pedro De Alcántara	3	EPI2905293,EPI2870038,EPI2953790
Crick Worldwide Influenza Centre	vefa Center	6	EPI829371,EPI1177437,EPI1981125,EPI829367,EPI829369,EPI1177435
Crick Worldwide Influenza Centre	Aalesund Sjukehus	1	EPI1015897
Crick Worldwide Influenza Centre	Akershus University Hospital	1	EPI1380122
Crick Worldwide Influenza Centre	Aristotelian University Of Thessaloniki	10	EPI1436480,EPI1436479,EPI967217,EPI1674557,EPI967221,EPI1226977,EPI978964,EPI1674553,EPI967219,EPI1674555
Crick Worldwide Influenza Centre	Barcelona, Facultad De Medicina	69	EPI2050487,EPI1689424,EPI1015661,EPI1015690,EPI2050489,EPI2050481,EPI2462406,EPI2050477,EPI1203045,EPI2050485,EPI1203054,EPI2462402,EPI1689428,EPI2050473,EPI1203058,EPI2050465,EPI1203056,EPI2462428,EPI1203052,EPI2050467,EPI1015699,EPI2050475,EPI1716248,EPI1015686,EPI2778024,EPI1203060,EPI1015677,EPI1716250,EPI2778026,EPI2462408,EPI2050469,EPI1203048,EPI1015674,EPI1015833,EPI1716254,EPI2462404,EPI…
Crick Worldwide Influenza Centre	Cantacuzino Institute	96	EPI2115746,EPI1689476,EPI621764,EPI1001840,EPI2461117,EPI1357843,EPI2115756,EPI943194,EPI1001890,EPI1001836,EPI1981087,EPI1981023,EPI995846,EPI2115744,EPI2115768,EPI2371071,EPI943234,EPI1981093,EPI1001830,EPI621760,EPI2115738,EPI1001822,EPI621762,EPI2115742,EPI960094,EPI2115714,EPI621766,EPI1328862,EPI1328861,EPI1001828,EPI2371110,EPI2115762,EPI1001826,EPI1183779,EPI2115764,EPI2115775,EPI1380108,…
Crick Worldwide Influenza Centre	Cantacuzino National Military Medical Institute For Research And Development	1	EPI2461112
Crick Worldwide Influenza Centre	Central Health Laboratory	42	EPI2134738,EPI1436516,EPI1646990,EPI2134764,EPI1436518,EPI1328868,EPI1328866,EPI1694558,EPI2134680,EPI2134736,EPI2134755,EPI2134742,EPI1270812,EPI2134734,EPI2134759,EPI1436519,EPI1646988,EPI630737,EPI1328869,EPI1274876,EPI1328871,EPI1646986,EPI1328873,EPI1436514,EPI2134753,EPI1646984,EPI2134757,EPI2134762,EPI630739,EPI2134679,EPI2134761,EPI2134713,EPI1694564,EPI630741,EPI1694561,EPI1436512,EPI213…
Crick Worldwide Influenza Centre	Central Public Health Laboratory	5	EPI1436534,EPI1436532,EPI1436533,EPI1346016,EPI1346018
Crick Worldwide Influenza Centre	Central Public Health Laboratory (cphl) West Bank	5	EPI1689556,EPI1689554,EPI1689560,EPI1689558,EPI1689562
Crick Worldwide Influenza Centre	Central Public Health Laboratory, Ministry Of Health	245	EPI1334085,EPI1646760,EPI731231,EPI1334166,EPI1334122,EPI1334152,EPI1334158,EPI1319774,EPI1970540,EPI1334144,EPI2942652,EPI1334188,EPI1970528,EPI2805638,EPI2223436,EPI2942715,EPI1970554,EPI913801,EPI1354520,EPI1334111,EPI2223368,EPI1583858,EPI2805644,EPI1646720,EPI769519,EPI2223387,EPI1646759,EPI731239,EPI1334101,EPI978706,EPI731233,EPI913797,EPI1334087,EPI1646753,EPI1393049,EPI2942610,EPI2942626…
Crick Worldwide Influenza Centre	Central Veterinary Institute Budapest	37	EPI1800578,EPI917187,EPI2341314,EPI1801875,EPI917189,EPI978978,EPI1976010,EPI2098577,EPI917183,EPI2098583,EPI1800588,EPI672395,EPI2098581,EPI978980,EPI2098575,EPI1975955,EPI1975930,EPI917193,EPI1800574,EPI2341313,EPI672397,EPI2098587,EPI2098573,EPI2341315,EPI1800576,EPI917191,EPI2341311,EPI2341312,EPI672399,EPI2098589,EPI2098579,EPI2465680,EPI2341310,EPI1975927,EPI1800580,EPI917185,EPI2098585
Crick Worldwide Influenza Centre	Central Virology Laboratory Israel (nic)	117	EPI1392962,EPI1973609,EPI1981059,EPI1354578,EPI1973555,EPI1973543,EPI1392948,EPI995852,EPI1970435,EPI995848,EPI1169827,EPI1981097,EPI1973547,EPI2371153,EPI943236,EPI2370825,EPI1169817,EPI1354575,EPI1973565,EPI1973559,EPI1169815,EPI1392942,EPI943246,EPI1354586,EPI1169823,EPI2371113,EPI1354587,EPI1973613,EPI1973619,EPI2370775,EPI1354570,EPI1392944,EPI1392950,EPI1973603,EPI943240,EPI1674574,EPI99585…
Crick Worldwide Influenza Centre	Centre De Recherche Medicale Et Sanitaire (cermes)	13	EPI859027,EPI769501,EPI1050867,EPI769499,EPI769503,EPI1050863,EPI859033,EPI1050869,EPI859025,EPI859031,EPI1050865,EPI859029,EPI859035
Crick Worldwide Influenza Centre	Centre For Diseases Control And Prevention	64	EPI1970451,EPI2462416,EPI1981041,EPI1646696,EPI1970433,EPI960038,EPI1010394,EPI1582563,EPI1582577,EPI1015655,EPI1981039,EPI960036,EPI1970453,EPI1010404,EPI1582575,EPI1010386,EPI1010396,EPI1010406,EPI1582579,EPI1582587,EPI960034,EPI1010410,EPI1010382,EPI1010398,EPI1010390,EPI1582571,EPI1015651,EPI1970454,EPI1981027,EPI1010416,EPI1582581,EPI1010418,EPI1981061,EPI1010408,EPI1582583,EPI1371663,EPI960…
Crick Worldwide Influenza Centre	Centre Pasteur Du Cameroun	109	EPI991532,EPI1857105,EPI1716244,EPI1857111,EPI1449553,EPI1188392,EPI2023694,EPI858915,EPI1193247,EPI858913,EPI1449537,EPI991541,EPI859191,EPI1371400,EPI1857109,EPI1857101,EPI991538,EPI1716224,EPI746015,EPI1193222,EPI1716196,EPI746013,EPI858901,EPI2370932,EPI1716222,EPI1371396,EPI1193232,EPI1193242,EPI858911,EPI1193259,EPI1716226,EPI1857113,EPI746011,EPI2721522,EPI991526,EPI1193230,EPI1582745,EPI1…
Crick Worldwide Influenza Centre	Cnr Influenza France Sud	43	EPI1255174,EPI979008,EPI1354466,EPI1188402,EPI1436504,EPI1188400,EPI1255178,EPI1177439,EPI1436507,EPI1354465,EPI979004,EPI1255248,EPI1255180,EPI1255162,EPI1040736,EPI1354470,EPI978998,EPI1183816,EPI1177433,EPI1354463,EPI1436505,EPI1183775,EPI1436467,EPI979002,EPI1183777,EPI1255170,EPI1188398,EPI1436506,EPI1436508,EPI1255175,EPI1183771,EPI978992,EPI1183788,EPI1050889,EPI1354468,EPI978996,EPI143648…
Crick Worldwide Influenza Centre	Cnr Virus Des Infections Respiratoires France Sud	54	EPI1970462,EPI2193142,EPI2149336,EPI1763571,EPI2193196,EPI1970490,EPI2337482,EPI2337473,EPI2193200,EPI2149333,EPI2193192,EPI2149335,EPI2337478,EPI2149337,EPI2193202,EPI1970472,EPI2149332,EPI1763718,EPI2337490,EPI2337480,EPI2337477,EPI2193194,EPI1970488,EPI1970558,EPI2149349,EPI2193273,EPI1970494,EPI2193144,EPI2337492,EPI2337479,EPI2337491,EPI2193178,EPI2337484,EPI1670717,EPI1970478,EPI1970474,EPI…
Crick Worldwide Influenza Centre	Crick Worldwide Influenza Centre	3	EPI598562,EPI589755,EPI598552
Crick Worldwide Influenza Centre	Croatian Institute Of Public Health	72	EPI1169793,EPI2121865,EPI2121827,EPI2370820,EPI2121770,EPI2121808,EPI2121800,EPI1937569,EPI2121798,EPI2121747,EPI2149366,EPI2121861,EPI2023722,EPI1937567,EPI2121863,EPI2121829,EPI2121759,EPI2121794,EPI2121749,EPI2121745,EPI2121835,EPI2115766,EPI2193154,EPI2121753,EPI2149367,EPI2121812,EPI2121871,EPI2121823,EPI2023716,EPI1371416,EPI1169791,EPI2121873,EPI2371082,EPI2121851,EPI2121810,EPI2121796,EPI…
Crick Worldwide Influenza Centre	Crr Virus Influenza Region Sud	18	EPI859079,EPI859047,EPI894078,EPI858999,EPI709605,EPI894094,EPI894082,EPI894080,EPI1436492,EPI709603,EPI859007,EPI894074,EPI893990,EPI859005,EPI1436491,EPI894084,EPI893996,EPI894076
Crick Worldwide Influenza Centre	Department Of Virology, Medical University Vienna	114	EPI1689392,EPI1491845,EPI960046,EPI913693,EPI2337516,EPI2121999,EPI1042918,EPI2337519,EPI2337526,EPI2087623,EPI1491856,EPI2337522,EPI2337515,EPI1491852,EPI2121876,EPI2091915,EPI2337503,EPI913691,EPI2092239,EPI2337561,EPI1491848,EPI2337529,EPI960042,EPI913685,EPI2337527,EPI696889,EPI2091913,EPI2121945,EPI2134286,EPI2121886,EPI960052,EPI2134288,EPI1491844,EPI1674500,EPI2121955,EPI2337521,EPI2337523…
Crick Worldwide Influenza Centre	Drammen Hospital / Vestreviken Hf, Department For Medical Microbiology Section Drammen	1	EPI621787
Crick Worldwide Influenza Centre	Erasmus Medical Center	7	EPI2397371,EPI2397385,EPI1226945,EPI1203072,EPI1203074,EPI1203070,EPI2100843
Crick Worldwide Influenza Centre	Gart Naval General Hospital	9	EPI859063,EPI1670620,EPI1670616,EPI1670614,EPI1670606,EPI1670610,EPI1670618,EPI1670612,EPI1670608
Crick Worldwide Influenza Centre	General Laboratories And Blood Banks, Dept Of Molecular Biology, Regional Laboratory	5	EPI1329040,EPI1329042,EPI1329046,EPI1329044,EPI1329048
Crick Worldwide Influenza Centre	Government Virus Unit	256	EPI2721542,EPI1043955,EPI1021220,EPI1043929,EPI1043931,EPI1148815,EPI1543106,EPI1148859,EPI1073846,EPI1043867,EPI1021158,EPI1060834,EPI1154826,EPI858889,EPI1670781,EPI1021204,EPI1148797,EPI1073874,EPI1036325,EPI1021194,EPI1043901,EPI1354437,EPI1021198,EPI1043919,EPI2721544,EPI1043873,EPI1021168,EPI2149343,EPI1243203,EPI1043859,EPI1073864,EPI1043879,EPI1043947,EPI1060846,EPI1060866,EPI1670771,EPI1…
Crick Worldwide Influenza Centre	Haukeland University Hospital, Dept. Of Microbiology	2	EPI1354480,EPI1354482
Crick Worldwide Influenza Centre	Health Forde, Department Of Microbiology	2	EPI1371535,EPI1766896
Crick Worldwide Influenza Centre	Health Protection Agency	8	EPI868787,EPI868775,EPI868789,EPI676532,EPI858945,EPI868769,EPI868785,EPI868783
Crick Worldwide Influenza Centre	Health Protection Inspectorate	182	EPI2427488,EPI1985568,EPI2122117,EPI894020,EPI2465842,EPI2427502,EPI2427508,EPI2427507,EPI2122107,EPI630708,EPI894016,EPI2427510,EPI913721,EPI2427511,EPI1270752,EPI1262025,EPI2122135,EPI2427484,EPI1985566,EPI913719,EPI2427504,EPI894030,EPI2465773,EPI630694,EPI1270758,EPI1674534,EPI2465760,EPI913715,EPI2427495,EPI630721,EPI2427506,EPI589687,EPI630710,EPI2465850,EPI2427515,EPI1318089,EPI2465752,EPI…
Crick Worldwide Influenza Centre	Hellenic Pasteur Institute	76	EPI1371670,EPI978966,EPI589711,EPI2465710,EPI978968,EPI2465705,EPI2465732,EPI1371429,EPI943248,EPI1371668,EPI2465740,EPI589709,EPI1177321,EPI2465728,EPI2465726,EPI589719,EPI1674496,EPI2465744,EPI978938,EPI1674480,EPI978936,EPI943198,EPI2465664,EPI589721,EPI2465716,EPI978934,EPI1371427,EPI1436483,EPI1436476,EPI2465720,EPI1436474,EPI2465722,EPI943202,EPI1371431,EPI978924,EPI943200,EPI1436475,EPI978…
Crick Worldwide Influenza Centre	Hong Kong Department Of Health	1	EPI1357869
Crick Worldwide Influenza Centre	Hopital Cantonal Universitaire De Geneves	63	EPI894118,EPI894128,EPI1354548,EPI704232,EPI2087729,EPI1357915,EPI1483924,EPI1754179,EPI1674648,EPI2337427,EPI1483926,EPI1483930,EPI731253,EPI1674646,EPI894132,EPI1354550,EPI894136,EPI1965284,EPI894112,EPI1154876,EPI1483928,EPI1740398,EPI1483932,EPI894120,EPI2061614,EPI894138,EPI1483934,EPI1970492,EPI731255,EPI1970591,EPI898386,EPI894130,EPI894122,EPI894134,EPI894114,EPI894124,EPI1965280,EPI19652…
Crick Worldwide Influenza Centre	Hopital Charles Nicolle	5	EPI769553,EPI715870,EPI769551,EPI769549,EPI913817
Crick Worldwide Influenza Centre	Hospital Universitari Arnau De Vilanova	1	EPI2229432
Crick Worldwide Influenza Centre	Hospital Universitari Germans Trias I Pujol	1	EPI2229430
Crick Worldwide Influenza Centre	Hospital Universitari Vall D'hebron	2	EPI2238870,EPI2229369
Crick Worldwide Influenza Centre	Innlandet Hospital Trust, Division Lillehammer, Department For Microbiology	1	EPI829337
Crick Worldwide Influenza Centre	Inrsp Institut National De Recherches En Sante Publique	8	EPI1506573,EPI1483847,EPI1483849,EPI1483851,EPI1483855,EPI1483859,EPI1483853,EPI1483857
Crick Worldwide Influenza Centre	Institut National D'hygi&egrave;ne	42	EPI1436551,EPI1716316,EPI991823,EPI1716318,EPI991659,EPI746067,EPI1436552,EPI991707,EPI1716421,EPI745993,EPI1716467,EPI960144,EPI1716313,EPI746043,EPI1716406,EPI1506603,EPI1716465,EPI1716463,EPI1716423,EPI991544,EPI991547,EPI1436529,EPI1716419,EPI1436535,EPI1436536,EPI1716182,EPI746025,EPI967201,EPI991663,EPI746027,EPI1716176,EPI1716320,EPI746045,EPI1255184,EPI991553,EPI1716314,EPI991550,EPI17164…
Crick Worldwide Influenza Centre	Institut National D'hygiène	11	EPI2050507,EPI2050505,EPI2465787,EPI2465766,EPI2465862,EPI2465783,EPI2050511,EPI2465781,EPI2050509,EPI2465785,EPI2050503
Crick Worldwide Influenza Centre	Institut Pasteur	82	EPI646037,EPI898304,EPI868763,EPI1201212,EPI868747,EPI1970546,EPI1742638,EPI1054471,EPI1674532,EPI1145232,EPI1054477,EPI646051,EPI2229397,EPI1201158,EPI1970506,EPI898301,EPI1970512,EPI868751,EPI868831,EPI2721176,EPI2721240,EPI1054469,EPI2721232,EPI898268,EPI1763684,EPI1054479,EPI2465648,EPI1357847,EPI646045,EPI2721254,EPI646055,EPI2721288,EPI1201218,EPI894000,EPI1970504,EPI1145234,EPI2721266,EPI1…
Crick Worldwide Influenza Centre	Institut Pasteur D'algerie	28	EPI2955175,EPI1735272,EPI1436436,EPI2954839,EPI978918,EPI2475491,EPI1436437,EPI1970597,EPI2462420,EPI978914,EPI715814,EPI2475447,EPI2475489,EPI758686,EPI758684,EPI2954584,EPI1436435,EPI1970599,EPI978912,EPI978910,EPI1436438,EPI1001778,EPI1735391,EPI978916,EPI1970595,EPI1970480,EPI2954568,EPI1177313
Crick Worldwide Influenza Centre	Institut Pasteur De Bangui	1	EPI746021
Crick Worldwide Influenza Centre	Institut Pasteur De Dakar	1	EPI630692
Crick Worldwide Influenza Centre	Institut Pasteur De Dakar	56	EPI1604573,EPI1670518,EPI1392913,EPI1604567,EPI2115834,EPI2115760,EPI2115830,EPI1604577,EPI1604569,EPI1670506,EPI2047002,EPI2100849,EPI2115777,EPI1604581,EPI2115822,EPI1857117,EPI1670510,EPI1392916,EPI2115712,EPI2100851,EPI1857119,EPI1604563,EPI2115814,EPI2046996,EPI1646700,EPI1670520,EPI1604575,EPI1392918,EPI2115828,EPI2100853,EPI1604565,EPI2100855,EPI2115820,EPI2115824,EPI1670508,EPI1392920,EPI…
Crick Worldwide Influenza Centre	Institut Pasteur De Madagascar	82	EPI621781,EPI1050809,EPI589783,EPI1050803,EPI2134612,EPI2134620,EPI2134693,EPI2134683,EPI589781,EPI2134631,EPI2134614,EPI1981045,EPI1981051,EPI1050861,EPI621748,EPI1981043,EPI1846342,EPI1970524,EPI824102,EPI1981049,EPI1985572,EPI589785,EPI1574931,EPI589777,EPI2134685,EPI2134637,EPI2134607,EPI2193130,EPI1574935,EPI1050811,EPI2134635,EPI1050805,EPI2134626,EPI1050815,EPI1981053,EPI1042914,EPI2024174…
Crick Worldwide Influenza Centre	Institute National D'hygiene	95	EPI2955152,EPI2115657,EPI2098564,EPI2098514,EPI2115671,EPI2098567,EPI2115634,EPI2954775,EPI2954910,EPI2956364,EPI2115632,EPI2100819,EPI2954950,EPI2115630,EPI2115626,EPI2954783,EPI2954657,EPI2115624,EPI2121951,EPI2100770,EPI2954879,EPI2098558,EPI2098560,EPI2100801,EPI2954464,EPI2954768,EPI2602864,EPI2955215,EPI2115613,EPI2100807,EPI2100814,EPI2098525,EPI2100812,EPI2465795,EPI2954926,EPI2115628,EPI…
Crick Worldwide Influenza Centre	Institute Of Epidemiology And Infectious Diseases Ams Of Ukraine	156	EPI1010446,EPI2337537,EPI2337534,EPI1001856,EPI1491900,EPI1001882,EPI2337559,EPI1394100,EPI1001878,EPI1491896,EPI2337565,EPI621775,EPI1371465,EPI2337442,EPI1001868,EPI773641,EPI621771,EPI1001886,EPI2337545,EPI1036359,EPI1036401,EPI1036389,EPI824068,EPI1491930,EPI1001880,EPI2337564,EPI2337563,EPI1010444,EPI2024150,EPI913783,EPI917198,EPI2337532,EPI2337538,EPI1036365,EPI2337431,EPI2337435,EPI233744…
Crick Worldwide Influenza Centre	Institute Of Immunology And Virology Torlak	75	EPI1619524,EPI943306,EPI2721014,EPI2023887,EPI1985576,EPI2098480,EPI1689578,EPI2098456,EPI1050887,EPI2434299,EPI1054487,EPI2023634,EPI995892,EPI2023642,EPI2434302,EPI859073,EPI1619532,EPI1619544,EPI1054507,EPI2434303,EPI2047231,EPI1054505,EPI2023654,EPI2098569,EPI2098488,EPI1985577,EPI2023690,EPI859075,EPI1054489,EPI2023650,EPI1054497,EPI2434304,EPI2134691,EPI672428,EPI2434300,EPI2098478,EPI27210…
Crick Worldwide Influenza Centre	Institute Of Public Health	142	EPI1010460,EPI2023759,EPI2023803,EPI1010454,EPI967145,EPI1010466,EPI2023724,EPI2434252,EPI917240,EPI2434270,EPI2046934,EPI2434249,EPI2434267,EPI2370983,EPI917246,EPI887367,EPI917146,EPI2023813,EPI2434253,EPI917150,EPI2023819,EPI2434276,EPI2434254,EPI2023730,EPI2434312,EPI887373,EPI2023779,EPI2434250,EPI2087602,EPI1177411,EPI2023746,EPI978700,EPI2087639,EPI2046917,EPI2139234,EPI2091903,EPI2091893,…
Crick Worldwide Influenza Centre	Institute Of Public Health	43	EPI1015909,EPI1483898,EPI1015717,EPI1015721,EPI758688,EPI1483892,EPI1015713,EPI1436546,EPI1015725,EPI1483900,EPI1015729,EPI1436547,EPI1436548,EPI1015731,EPI1483888,EPI746063,EPI598558,EPI1015741,EPI1015723,EPI1015715,EPI758690,EPI1483902,EPI1483890,EPI1015737,EPI1015711,EPI621795,EPI1015719,EPI1015735,EPI746057,EPI746055,EPI1015727,EPI1015739,EPI1015709,EPI1015911,EPI746051,EPI1483884,EPI746059,E…
Crick Worldwide Influenza Centre	Institute Of Public Health (macedonia)	41	EPI2465900,EPI2465819,EPI1371684,EPI1749410,EPI2465832,EPI1689516,EPI1763732,EPI2465836,EPI1543151,EPI1543136,EPI2465828,EPI2465868,EPI1689520,EPI1749472,EPI1371501,EPI1543138,EPI2465821,EPI1371499,EPI1543161,EPI1543157,EPI1689518,EPI2465866,EPI1543163,EPI1749414,EPI1543149,EPI1689514,EPI1543148,EPI2465840,EPI1543159,EPI1763744,EPI1763738,EPI2465824,EPI1371503,EPI1543155,EPI1749408,EPI1543153,EPI…
Crick Worldwide Influenza Centre	Instituto De Salud Carlos Iii	102	EPI589655,EPI2235332,EPI2235421,EPI678118,EPI2098407,EPI2235386,EPI2337148,EPI2235388,EPI1371507,EPI1436522,EPI2235437,EPI598507,EPI1371665,EPI2098436,EPI2337170,EPI2235340,EPI2235404,EPI1371667,EPI598497,EPI598501,EPI2098500,EPI2235408,EPI2235390,EPI2235425,EPI1436521,EPI2337163,EPI2098450,EPI894092,EPI2235427,EPI2235398,EPI2098403,EPI589787,EPI598505,EPI589611,EPI2337169,EPI2337195,EPI2235380,E…
Crick Worldwide Influenza Centre	Instituto Nacional De Enfermedades Infecciosas	42	EPI2023676,EPI2134828,EPI2337275,EPI2023785,EPI2337273,EPI2337269,EPI2134778,EPI2134766,EPI2337256,EPI2229379,EPI2337267,EPI2139203,EPI2134776,EPI2139198,EPI2023793,EPI2337248,EPI2139209,EPI2139208,EPI2023827,EPI2139237,EPI2134774,EPI2139204,EPI2134717,EPI2139248,EPI2139202,EPI2139249,EPI2023660,EPI2023682,EPI2134798,EPI2337274,EPI2229381,EPI2337272,EPI2229377,EPI2139205,EPI2134740,EPI2139207,EPI…
Crick Worldwide Influenza Centre	Instituto Nacional De Saude	6	EPI715854,EPI715856,EPI715852,EPI824082,EPI824080,EPI824078
Crick Worldwide Influenza Centre	Instituto Nacional De Saude (insa)	135	EPI1050845,EPI2134814,EPI1050843,EPI2087637,EPI2149363,EPI1050833,EPI2092199,EPI991693,EPI2286970,EPI1970508,EPI2139259,EPI2139219,EPI2092275,EPI991612,EPI991691,EPI1169829,EPI2193249,EPI1260080,EPI1380134,EPI1371558,EPI2139260,EPI2087596,EPI1380132,EPI2286980,EPI2139213,EPI2286974,EPI991689,EPI2286990,EPI2139217,EPI2139244,EPI2139215,EPI991687,EPI1371552,EPI1371554,EPI2286844,EPI2139262,EPI16895…
Crick Worldwide Influenza Centre	Istanbul University	8	EPI943222,EPI715838,EPI715840,EPI781620,EPI715842,EPI672367,EPI672369,EPI943220
Crick Worldwide Influenza Centre	Istituto Superiore Di Sanità	56	EPI598542,EPI773591,EPI715824,EPI598521,EPI773597,EPI598538,EPI898351,EPI898313,EPI598554,EPI598546,EPI621793,EPI773651,EPI898377,EPI898336,EPI898320,EPI598513,EPI773595,EPI773643,EPI898332,EPI773653,EPI773609,EPI773647,EPI898374,EPI731217,EPI898355,EPI598550,EPI715864,EPI773649,EPI598540,EPI598527,EPI598517,EPI898345,EPI898326,EPI704226,EPI898368,EPI621791,EPI598519,EPI773645,EPI598548,EPI773637…
Crick Worldwide Influenza Centre	Istituto Superiore Di Sanità	118	EPI1262155,EPI1716324,EPI2115706,EPI2475485,EPI2115800,EPI1582697,EPI2475477,EPI2115710,EPI1754120,EPI2115704,EPI1260098,EPI1754136,EPI2115808,EPI1754064,EPI1582671,EPI1582677,EPI2115798,EPI2115667,EPI2475517,EPI1716322,EPI1393022,EPI1371549,EPI2397360,EPI1046453,EPI2475487,EPI1582685,EPI1177427,EPI1582679,EPI1036405,EPI2115702,EPI1046423,EPI1582642,EPI1046401,EPI2115804,EPI1582695,EPI2397359,EPI…
Crick Worldwide Influenza Centre	Ivanovsky Research Institute Of Virology Rams	90	EPI2023903,EPI960152,EPI624577,EPI1050905,EPI624663,EPI1050913,EPI1371720,EPI781640,EPI1582692,EPI1050895,EPI1054511,EPI1050907,EPI960156,EPI2024050,EPI1054513,EPI2115796,EPI2023935,EPI2023951,EPI624661,EPI1371724,EPI624579,EPI1582651,EPI1582699,EPI1270818,EPI1050909,EPI1054515,EPI1050897,EPI1582647,EPI704218,EPI1270840,EPI624583,EPI2023959,EPI624665,EPI2023963,EPI1582655,EPI1582663,EPI1371519,EP…
Crick Worldwide Influenza Centre	Klinisk Mikrobiologi, Akademiska Sjukhuset Uppsala	1	EPI1970648
Crick Worldwide Influenza Centre	Klinisk Mikrobiologi, Hallands Sjukhus Halmstad	1	EPI2092040
Crick Worldwide Influenza Centre	Klinisk Mikrobiologi, Karolinska Universitetslaboratoriet, Karolinska Universitetssjukhuset Solna	2	EPI2092223,EPI2092221
Crick Worldwide Influenza Centre	Korea National Institute Of Health, Korea Cdc	2	EPI1277106,EPI1277126
Crick Worldwide Influenza Centre	Laboratoire National De Sante	25	EPI943268,EPI1371483,EPI991635,EPI1371490,EPI943262,EPI1371492,EPI991623,EPI943270,EPI943260,EPI943264,EPI943266,EPI991632,EPI943254,EPI1371488,EPI991626,EPI1371495,EPI991637,EPI1371485,EPI943256,EPI1371493,EPI1371486,EPI943258,EPI991629,EPI991620,EPI1371497
Crick Worldwide Influenza Centre	Laboratory Directorate	75	EPI1036093,EPI769487,EPI858993,EPI769497,EPI589751,EPI858989,EPI1371453,EPI589757,EPI1036085,EPI1036091,EPI1270798,EPI731219,EPI769489,EPI1036067,EPI1036099,EPI858981,EPI672333,EPI1436487,EPI1371452,EPI1036081,EPI1582645,EPI1574989,EPI1036075,EPI1506548,EPI1036097,EPI887395,EPI589759,EPI1436489,EPI1036105,EPI1036071,EPI589749,EPI1036069,EPI858991,EPI1506546,EPI887387,EPI887397,EPI769495,EPI103607…
Crick Worldwide Influenza Centre	Laboratory For Virology, National Institute Of Public Health	183	EPI699746,EPI2461102,EPI1483908,EPI1674638,EPI2121776,EPI2087699,EPI2370959,EPI630759,EPI2121774,EPI2087691,EPI2370944,EPI2087695,EPI773669,EPI2461177,EPI1735363,EPI2341425,EPI1154868,EPI773675,EPI2341427,EPI781628,EPI2603032,EPI2121806,EPI2047253,EPI2121772,EPI773663,EPI630769,EPI2121995,EPI630757,EPI2121975,EPI2121768,EPI2461189,EPI2121780,EPI1735367,EPI2047245,EPI1735361,EPI2091931,EPI630761,E…
Crick Worldwide Influenza Centre	Laboratory Of Influenza And Ili	16	EPI967165,EPI1506605,EPI967169,EPI967171,EPI1506545,EPI967173,EPI967177,EPI1506589,EPI967163,EPI1506495,EPI1506583,EPI967175,EPI967167,EPI1506489,EPI978619,EPI1506491
Crick Worldwide Influenza Centre	Laboratório De Isolamento Viral	12	EPI672363,EPI672393,EPI672403,EPI672379,EPI672389,EPI672391,EPI672375,EPI672383,EPI672387,EPI672371,EPI672373,EPI672377
Crick Worldwide Influenza Centre	Landspitali University Hospital	206	EPI913749,EPI1036059,EPI2337234,EPI2061674,EPI887385,EPI978663,EPI1543122,EPI1169807,EPI1670785,EPI978643,EPI2061670,EPI2337235,EPI1674562,EPI1749322,EPI978645,EPI773617,EPI1015885,EPI2061668,EPI887383,EPI2955090,EPI2337238,EPI2954791,EPI913757,EPI1169803,EPI2337244,EPI2061651,EPI1670790,EPI2337237,EPI2954644,EPI1670536,EPI1015881,EPI2954807,EPI2337241,EPI978671,EPI1670792,EPI2954600,EPI1201188,E…
Crick Worldwide Influenza Centre	Lithuanian Aids Center Laboratory	69	EPI1716386,EPI2337278,EPI2337265,EPI2337279,EPI2337224,EPI1043042,EPI2337220,EPI2337215,EPI2061693,EPI1043046,EPI2337217,EPI2337219,EPI1043058,EPI2337281,EPI1043048,EPI2337216,EPI1689510,EPI2337212,EPI2134673,EPI2337222,EPI1270810,EPI2100781,EPI2337228,EPI1270806,EPI2061701,EPI2134732,EPI2061691,EPI2061702,EPI2134671,EPI2337225,EPI1371473,EPI2061686,EPI1716392,EPI1716384,EPI2061699,EPI2337504,EPI…
Crick Worldwide Influenza Centre	Mater Dei Hospital	23	EPI1183800,EPI1394092,EPI1394091,EPI1394073,EPI1183794,EPI1394094,EPI1183802,EPI1394049,EPI1183796,EPI1394089,EPI1183798,EPI1183792,EPI1394081,EPI1394096,EPI1183808,EPI1183804,EPI1183814,EPI1183806,EPI1394075,EPI1183790,EPI1183812,EPI1394074,EPI1183810
Crick Worldwide Influenza Centre	Medical University Of Vienna	1	EPI2337531
Crick Worldwide Influenza Centre	Microbiology Services Colindale, Public Health England	39	EPI1742622,EPI1646715,EPI1689464,EPI676528,EPI1689462,EPI1583819,EPI676530,EPI1646713,EPI1716297,EPI1646718,EPI1583821,EPI858933,EPI858939,EPI1749296,EPI1689460,EPI1646714,EPI1749294,EPI1646716,EPI1345974,EPI1583831,EPI1742610,EPI1646719,EPI1716307,EPI1646711,EPI1583827,EPI1646708,EPI1646709,EPI1716309,EPI1689458,EPI1646712,EPI1392930,EPI1345970,EPI1583825,EPI1050825,EPI1583829,EPI1646717,EPI1742…
Crick Worldwide Influenza Centre	Mikrobiologisk Laboratorium, Sykehuset I Vestfold	1	EPI715860
Crick Worldwide Influenza Centre	Ministry Of Health And Population	32	EPI1036035,EPI1345964,EPI1036047,EPI2639402,EPI1036045,EPI1036037,EPI2731054,EPI858929,EPI1256074,EPI1506523,EPI1256072,EPI769537,EPI1036049,EPI1882614,EPI769539,EPI2639400,EPI2639540,EPI2639404,EPI858931,EPI693003,EPI1506525,EPI1506521,EPI1036043,EPI1345968,EPI1392922,EPI2639398,EPI1256070,EPI1483834,EPI1015707,EPI1345966,EPI1036041,EPI1036039
Crick Worldwide Influenza Centre	Ministry Of Health And Wellness, Mauritius	9	EPI2465696,EPI2434293,EPI2954957,EPI2955052,EPI2954453,EPI2434294,EPI2954660,EPI2955223,EPI2954668
Crick Worldwide Influenza Centre	Ministry Of Health Of Ukraine	106	EPI2337470,EPI2337423,EPI621815,EPI1036413,EPI991808,EPI2121821,EPI913823,EPI2121849,EPI2337459,EPI2337448,EPI2337451,EPI2121847,EPI1040790,EPI1036421,EPI2122089,EPI1040786,EPI1036417,EPI1040792,EPI1040768,EPI991796,EPI1371581,EPI2337457,EPI1393043,EPI2341286,EPI913819,EPI1393038,EPI781638,EPI913821,EPI1036432,EPI2337456,EPI1491922,EPI991805,EPI2337449,EPI2337453,EPI2122087,EPI2337458,EPI991814,E…
Crick Worldwide Influenza Centre	Ministry Of Health Riyadh	131	EPI1050883,EPI2427492,EPI867158,EPI1050879,EPI1319800,EPI2069112,EPI867226,EPI867182,EPI867246,EPI2427490,EPI867232,EPI1754143,EPI1346032,EPI867180,EPI1346028,EPI867170,EPI867186,EPI1754145,EPI867254,EPI867280,EPI867204,EPI868841,EPI1754159,EPI867190,EPI1050877,EPI867206,EPI678189,EPI867212,EPI867178,EPI1319804,EPI867260,EPI867224,EPI868835,EPI1346035,EPI867238,EPI2069106,EPI867276,EPI1754142,EPI…
Crick Worldwide Influenza Centre	Ministry Of Health, National Influenza Center	2	EPI1574977,EPI589731
Crick Worldwide Influenza Centre	Molde Hospital, Laboratory For Medical Microbiology	1	EPI1354484
Crick Worldwide Influenza Centre	National Centre For Disease Control And Public Health	61	EPI589699,EPI2023812,EPI967207,EPI1670755,EPI1670757,EPI2371075,EPI1506541,EPI2341419,EPI2341386,EPI769475,EPI1506535,EPI978629,EPI2047013,EPI913741,EPI2050495,EPI967203,EPI1670753,EPI769477,EPI2023771,EPI2023795,EPI967205,EPI2047007,EPI769479,EPI1670749,EPI773613,EPI2047015,EPI1670743,EPI2341424,EPI2286887,EPI967215,EPI2023805,EPI967213,EPI2341422,EPI1506543,EPI913743,EPI2370865,EPI2341414,EPI10…
Crick Worldwide Influenza Centre	National Centre For Preventive Medicine	58	EPI2087555,EPI1371686,EPI2087557,EPI672418,EPI2087561,EPI991671,EPI672445,EPI672432,EPI672434,EPI672446,EPI2087571,EPI2100771,EPI2649454,EPI960096,EPI2087565,EPI672460,EPI672455,EPI960106,EPI1371692,EPI991669,EPI1371509,EPI991667,EPI2100797,EPI960100,EPI2649452,EPI672450,EPI2100857,EPI1036107,EPI1036109,EPI672435,EPI2660215,EPI1371688,EPI1801885,EPI1483861,EPI1801883,EPI1371511,EPI991673,EPI67243…
Crick Worldwide Influenza Centre	National Centre Of Infectious And	164	EPI589625,EPI898284,EPI1042990,EPI1001850,EPI1043028,EPI1043010,EPI1735290,EPI1042994,EPI1491876,EPI2639614,EPI2087848,EPI1735308,EPI2087802,EPI1001848,EPI1046397,EPI2087816,EPI1483817,EPI589617,EPI1491868,EPI1354413,EPI1735294,EPI1043036,EPI2087846,EPI1042984,EPI2087686,EPI589641,EPI589631,EPI589639,EPI1357859,EPI1042974,EPI1749264,EPI1483815,EPI1042986,EPI1735304,EPI1013067,EPI1354411,EPI898291…
Crick Worldwide Influenza Centre	National Influenza Center Of Iran, Virology Department, School Of Public Health, Tehran University Of Medical Sciences	6	EPI1478479,EPI1478213,EPI1491884,EPI1478237,EPI1478229,EPI1478477
Crick Worldwide Influenza Centre	National Influenza Centre Tunis, Unit Virology, Microbiology Laboratory, Charles Nicolle's Hospital	74	EPI2341394,EPI991769,EPI991771,EPI2069144,EPI991730,EPI991784,EPI2341396,EPI2069149,EPI991736,EPI991716,EPI991746,EPI991720,EPI991722,EPI991761,EPI2341384,EPI991765,EPI1371710,EPI2341377,EPI2069158,EPI2720728,EPI991755,EPI991777,EPI2341383,EPI1371712,EPI2341385,EPI991786,EPI991738,EPI991792,EPI991763,EPI991742,EPI991740,EPI991779,EPI2341388,EPI991757,EPI991728,EPI2069146,EPI991790,EPI2069147,EPI2…
Crick Worldwide Influenza Centre	National Institute For Communicable Disease	55	EPI1582714,EPI1766912,EPI2649528,EPI1582733,EPI2649518,EPI2649520,EPI1582737,EPI1582739,EPI1582711,EPI1766918,EPI1970638,EPI2721552,EPI1766916,EPI1970686,EPI1970642,EPI1970689,EPI2024268,EPI1766914,EPI2649524,EPI1766920,EPI2649510,EPI1582719,EPI2721156,EPI1582727,EPI2649522,EPI1970630,EPI1582707,EPI1970632,EPI2649538,EPI1970514,EPI1582721,EPI1582735,EPI2024266,EPI2649514,EPI1582709,EPI2649532,EPI…
Crick Worldwide Influenza Centre	National Institute For Communicable Diseases (nicd)	2	EPI2098517,EPI2721154
Crick Worldwide Influenza Centre	National Institute For Health And Welfare	14	EPI1270768,EPI1270762,EPI1754046,EPI1754044,EPI913723,EPI1154816,EPI621756,EPI1154814,EPI1270776,EPI621754,EPI1154810,EPI913833,EPI913725,EPI1154808
Crick Worldwide Influenza Centre	National Institute For Public Health And The Environment (rivm)	7	EPI624587,EPI1226951,EPI624595,EPI624585,EPI624597,EPI624589,EPI624599
Crick Worldwide Influenza Centre	National Institute Of Health Dr. Ricardo Jorge, Infectious Diseases Department, National Influenza Reference Laboratory	4	EPI2286820,EPI2286826,EPI2286992,EPI2286978
Crick Worldwide Influenza Centre	National Institute Of Infectious Diseases (niid)	1	EPI746033
Crick Worldwide Influenza Centre	National Institute Of Public Health	12	EPI1582611,EPI773958,EPI967185,EPI1689456,EPI1582613,EPI1689454,EPI943208,EPI1716284,EPI967191,EPI1582615,EPI1582617,EPI967189
Crick Worldwide Influenza Centre	National Institute Of Public Health National Institute Of Hygiene	164	EPI2720832,EPI2061724,EPI1036143,EPI2047180,EPI1740385,EPI1506595,EPI2341374,EPI991679,EPI1036169,EPI2061560,EPI2115670,EPI2061746,EPI2047206,EPI2341272,EPI2341356,EPI2341337,EPI943298,EPI2115687,EPI2115673,EPI2341365,EPI1506597,EPI2341348,EPI1036139,EPI1478409,EPI978720,EPI2115654,EPI2115647,EPI1036145,EPI2341369,EPI2047190,EPI2341345,EPI2341357,EPI1036131,EPI2341346,EPI2341352,EPI1763766,EPI204…
Crick Worldwide Influenza Centre	National Institute Of Public Health Of Kosova	83	EPI2023967,EPI1015767,EPI2023662,EPI2047035,EPI2023921,EPI2023688,EPI2023859,EPI2023867,EPI2023865,EPI2023678,EPI2023905,EPI1015771,EPI2023943,EPI2023644,EPI2720890,EPI1015787,EPI2023666,EPI1015921,EPI2023971,EPI1015781,EPI1015775,EPI1015929,EPI2023652,EPI2023636,EPI2023933,EPI2023714,EPI1015747,EPI1015757,EPI2023913,EPI2023983,EPI1015743,EPI1015765,EPI2023879,EPI2023680,EPI1015925,EPI1015779,EPI…
Crick Worldwide Influenza Centre	National Laboratory For Health Environment And Food	3	EPI2047235,EPI967247,EPI2047239
Crick Worldwide Influenza Centre	National Public Health Institute	1	EPI1371678
Crick Worldwide Influenza Centre	National Public Health Institute Of Slovakia	77	EPI1046383,EPI1046421,EPI2341333,EPI1046461,EPI2341319,EPI624547,EPI1543178,EPI624659,EPI2341334,EPI1543182,EPI824066,EPI2341331,EPI2341330,EPI1543174,EPI1543086,EPI2762936,EPI2341327,EPI1046411,EPI2341332,EPI2341329,EPI773599,EPI1046387,EPI1046425,EPI1046385,EPI624605,EPI2341328,EPI2762934,EPI1543084,EPI2341317,EPI1046457,EPI1046381,EPI2341322,EPI2762932,EPI1543088,EPI1046429,EPI1742604,EPI10464…
Crick Worldwide Influenza Centre	National Public Health Laboratory	21	EPI2760858,EPI2762974,EPI2762966,EPI2760854,EPI2762954,EPI2762948,EPI2778020,EPI2762964,EPI2760855,EPI2762958,EPI2760865,EPI2762970,EPI2760864,EPI2760866,EPI2762976,EPI2762978,EPI2760856,EPI2762968,EPI2760859,EPI2762946,EPI2778018
Crick Worldwide Influenza Centre	National Reference Laboratory	47	EPI991582,EPI913779,EPI991560,EPI2047032,EPI781622,EPI1506609,EPI991574,EPI1277118,EPI1689480,EPI913777,EPI991586,EPI913773,EPI2047031,EPI991567,EPI2047023,EPI1277120,EPI991565,EPI991571,EPI991562,EPI2047029,EPI1183773,EPI991576,EPI1274874,EPI589767,EPI1277124,EPI991591,EPI2047027,EPI913775,EPI991588,EPI2047028,EPI913771,EPI704216,EPI746031,EPI1506607,EPI781626,EPI589765,EPI1177391,EPI991556,EPI1…
Crick Worldwide Influenza Centre	National Virology Laboratory, Center Microbiological Investigations	112	EPI1689484,EPI1749370,EPI1674592,EPI1965296,EPI891680,EPI978678,EPI917216,EPI1674578,EPI1965306,EPI1749398,EPI1749394,EPI1749340,EPI1491902,EPI1483940,EPI1749344,EPI1749346,EPI1965294,EPI1357873,EPI1749372,EPI891698,EPI1674582,EPI1965278,EPI1674608,EPI978676,EPI1749362,EPI2337569,EPI1749348,EPI917210,EPI1674606,EPI891702,EPI1749338,EPI2337511,EPI1674612,EPI1749354,EPI1674590,EPI891710,EPI1749350,…
Crick Worldwide Influenza Centre	National Virus Reference Laboratory	28	EPI1013111,EPI1013123,EPI960084,EPI1013127,EPI960086,EPI1013119,EPI1310126,EPI1013159,EPI1013103,EPI960088,EPI1013113,EPI1177385,EPI1013109,EPI1013125,EPI960080,EPI1013107,EPI1013117,EPI1310128,EPI1013121,EPI1310124,EPI960082,EPI1177383,EPI960078,EPI704214,EPI1013105,EPI1013115,EPI1013101,EPI1013099
Crick Worldwide Influenza Centre	Nicosia General Hospital	73	EPI1735314,EPI1735317,EPI1754008,EPI2434288,EPI1754010,EPI1735341,EPI1015703,EPI1015847,EPI1735329,EPI589673,EPI1735333,EPI1689450,EPI1015871,EPI589669,EPI1015853,EPI589659,EPI1689440,EPI1183780,EPI1754016,EPI589657,EPI589665,EPI589661,EPI1735331,EPI1015873,EPI1015869,EPI1689436,EPI1015857,EPI1689438,EPI1478395,EPI1735335,EPI1015843,EPI1735323,EPI1766846,EPI1754020,EPI1735327,EPI2434286,EPI168944…
Crick Worldwide Influenza Centre	Norwegian Institute Of Public Health	16	EPI2024230,EPI2098466,EPI2092294,EPI2098464,EPI2024244,EPI2024240,EPI2098468,EPI2024232,EPI2100779,EPI2098472,EPI2098460,EPI2024238,EPI2098448,EPI2098462,EPI2098470,EPI2098458
Crick Worldwide Influenza Centre	Oslo University Hospital, Ulleval Hospital, Dept. Of Microbiology	1	EPI1392980
Crick Worldwide Influenza Centre	Ostfold Hospital Fredrikstad, Dept. Of Microbiology	2	EPI1354486,EPI1766898
Crick Worldwide Influenza Centre	Pasteur Institut Of Côte D'ivoire	78	EPI781616,EPI2023817,EPI1716268,EPI1392909,EPI2023825,EPI1846312,EPI1845836,EPI2023849,EPI1609061,EPI1609016,EPI1846318,EPI1609006,EPI1845832,EPI781610,EPI781604,EPI1609055,EPI1609004,EPI2023815,EPI2023810,EPI1609063,EPI1609059,EPI1609010,EPI1604561,EPI1609026,EPI1609020,EPI2023831,EPI1609018,EPI1608998,EPI1354415,EPI1845840,EPI2023787,EPI1609000,EPI1846324,EPI1845830,EPI2023791,EPI2023841,EPI781…
Crick Worldwide Influenza Centre	Public Health Agency Of Sweden	17	EPI2721144,EPI1040750,EPI1040754,EPI2721140,EPI2091907,EPI1040726,EPI1040744,EPI2721138,EPI1040748,EPI1040758,EPI1040746,EPI1040756,EPI1357877,EPI1040724,EPI2092227,EPI1040722,EPI1040752
Crick Worldwide Influenza Centre	Public Health Institute Of The Republic Of Srpska	4	EPI2762940,EPI1582743,EPI1604557,EPI2762942
Crick Worldwide Influenza Centre	Rafic Hariri University Hospital 4th Floor Dna/research Lab	160	EPI1975989,EPI2024304,EPI1740402,EPI1954307,EPI1148203,EPI1604642,EPI1947373,EPI1954277,EPI2370974,EPI1954305,EPI1947411,EPI1954299,EPI1619451,EPI1609032,EPI1925507,EPI1609036,EPI2371063,EPI1740379,EPI1958759,EPI1947381,EPI2371003,EPI1925516,EPI1976004,EPI1954271,EPI1763818,EPI1954263,EPI1937531,EPI1619447,EPI1954293,EPI1954301,EPI1801871,EPI1954283,EPI1973573,EPI2434313,EPI1925512,EPI1604636,EPI…
Crick Worldwide Influenza Centre	Refik Saydam National Public Health Agency	113	EPI829289,EPI731223,EPI589607,EPI1013055,EPI960090,EPI829331,EPI589769,EPI1013069,EPI960092,EPI1013131,EPI1483844,EPI715876,EPI1013077,EPI1013059,EPI1478414,EPI1013073,EPI1013049,EPI1013093,EPI829327,EPI1483809,EPI1013157,EPI1013155,EPI1013047,EPI715882,EPI1013085,EPI1013065,EPI829317,EPI1013045,EPI589605,EPI829301,EPI589701,EPI829321,EPI1013081,EPI829303,EPI1371572,EPI715874,EPI1013053,EPI101308…
Crick Worldwide Influenza Centre	Regional Virus Laboratory, Microbiology Department, Royal Victoria Hospital	83	EPI1357889,EPI1647032,EPI1646998,EPI1647012,EPI1188434,EPI1188438,EPI1270828,EPI1647026,EPI1310133,EPI1357893,EPI1647036,EPI2050521,EPI1647010,EPI1188448,EPI1647030,EPI1674783,EPI1188431,EPI1483876,EPI1646994,EPI1647040,EPI1483866,EPI1188442,EPI1483870,EPI2465807,EPI1270832,EPI1188430,EPI1357885,EPI1647008,EPI1310132,EPI1647024,EPI1357883,EPI1647038,EPI1647034,EPI1647006,EPI1154848,EPI1188439,EPI…
Crick Worldwide Influenza Centre	Republic Institute For Health Protection	9	EPI991643,EPI943272,EPI991640,EPI943318,EPI991654,EPI991646,EPI991649,EPI991652,EPI943274
Crick Worldwide Influenza Centre	Republican Anti Plague Station	10	EPI991520,EPI960056,EPI960054,EPI960058,EPI991518,EPI991523,EPI960164,EPI960062,EPI991516,EPI960060
Crick Worldwide Influenza Centre	Robert Koch Institute	71	EPI1036031,EPI1036155,EPI960146,EPI1040760,EPI1036153,EPI1040718,EPI1040730,EPI960134,EPI1154824,EPI1154802,EPI960136,EPI745997,EPI960064,EPI1040728,EPI1040764,EPI1154844,EPI1040762,EPI1036033,EPI731249,EPI1036051,EPI1040716,EPI967233,EPI960108,EPI1040696,EPI960130,EPI1040742,EPI960142,EPI745995,EPI960132,EPI1040738,EPI693068,EPI1154842,EPI960140,EPI960076,EPI1154846,EPI1040740,EPI967183,EPI10407…
Crick Worldwide Influenza Centre	Robert Koch Institute Nationales Referenzzentrum Für Influenza	98	EPI2603016,EPI1436442,EPI2397365,EPI1371433,EPI1201150,EPI1735349,EPI1243178,EPI1449581,EPI1436460,EPI1449529,EPI1436526,EPI1371531,EPI1436528,EPI2023969,EPI1393045,EPI1243242,EPI1436544,EPI1436553,EPI1345978,EPI1243207,EPI1449567,EPI1392890,EPI1243176,EPI1392972,EPI1689532,EPI1345960,EPI1243180,EPI2087549,EPI2550108,EPI1392897,EPI1392938,EPI1689410,EPI1392888,EPI1449579,EPI1689574,EPI1345956,EPI…
Crick Worldwide Influenza Centre	Sandringham, National Institute For Communicable D	71	EPI630785,EPI829357,EPI630827,EPI1060938,EPI630777,EPI824092,EPI829355,EPI1060940,EPI672365,EPI630775,EPI1310136,EPI630807,EPI631010,EPI829349,EPI630825,EPI1060930,EPI1060942,EPI630811,EPI630823,EPI630781,EPI1060912,EPI1060910,EPI829353,EPI1060936,EPI824100,EPI1060924,EPI824086,EPI630783,EPI824096,EPI829359,EPI630821,EPI630771,EPI630803,EPI859053,EPI630789,EPI630787,EPI1060934,EPI631004,EPI824094…
Crick Worldwide Influenza Centre	Sciensano (scientific Institute Of Public Health)	1	EPI1262021
Crick Worldwide Influenza Centre	Scientific Institute Of Public Health	231	EPI1262023,EPI1749216,EPI1749056,EPI2134309,EPI1042942,EPI1749186,EPI1670822,EPI2371134,EPI1749050,EPI1042934,EPI2134730,EPI1001782,EPI1753424,EPI2122249,EPI2024090,EPI1749090,EPI1985560,EPI2122221,EPI2122241,EPI2134299,EPI2122233,EPI1674518,EPI2134472,EPI2122215,EPI2134280,EPI2462430,EPI1749128,EPI1749078,EPI917166,EPI2462434,EPI1749060,EPI2122195,EPI2122217,EPI1001786,EPI2122127,EPI1042946,EPI2…
Crick Worldwide Influenza Centre	Scientific Institute Of Public Health (wiv Isp)	18	EPI1188384,EPI1188388,EPI1042970,EPI1001802,EPI1042958,EPI1042962,EPI1001804,EPI1042966,EPI1001808,EPI1042920,EPI1042964,EPI1042926,EPI1042960,EPI1188386,EPI1042924,EPI1042922,EPI1042954,EPI1177329
Crick Worldwide Influenza Centre	Servicio De Microbiología Clínica Universidad De Navarra	1	EPI2337463
Crick Worldwide Influenza Centre	Servicio De Microbiología Complejo Hospitalario De Navarra	15	EPI1371521,EPI2337262,EPI1154840,EPI1259092,EPI1260094,EPI1259082,EPI1259090,EPI589791,EPI1259084,EPI1259088,EPI1260092,EPI1436524,EPI1259086,EPI2337172,EPI1259080
Crick Worldwide Influenza Centre	Servicio De Microbiología Hospital Central Universitario De Asturias	1	EPI893992
Crick Worldwide Influenza Centre	Servicio De Microbiología Hospital Comarcal De Melilla	2	EPI2292658,EPI2235441
Crick Worldwide Influenza Centre	Servicio De Microbiología Hospital Donostia	2	EPI1371545,EPI2337197
Crick Worldwide Influenza Centre	Servicio De Microbiología Hospital Meixoeiro	6	EPI1154820,EPI1148189,EPI1201182,EPI1201184,EPI894034,EPI1148191
Crick Worldwide Influenza Centre	Servicio De Microbiología Hospital Miguel Servet	1	EPI2050437
Crick Worldwide Influenza Centre	Servicio De Microbiología Hospital Ramón Y Cajal	11	EPI1260088,EPI894090,EPI1260086,EPI1259074,EPI1260090,EPI1259070,EPI894088,EPI1259072,EPI1259076,EPI1260084,EPI894086
Crick Worldwide Influenza Centre	Servicio De Microbiología Hospital San Pedro	22	EPI894062,EPI894056,EPI1256090,EPI1256078,EPI1256088,EPI1256076,EPI894060,EPI894064,EPI1256082,EPI1256080,EPI1256086,EPI1259068,EPI894058,EPI967223,EPI1259062,EPI1259066,EPI1256092,EPI1256084,EPI894066,EPI894068,EPI1259064,EPI1259060
Crick Worldwide Influenza Centre	Servicio De Microbiología Hospital San Pedro De Alcántara	4	EPI2235356,EPI1436468,EPI1436469,EPI1259050
Crick Worldwide Influenza Centre	Servicio De Microbiología Hospital Universitario De Ceuta	4	EPI2292652,EPI2337251,EPI2337252,EPI2292650
Crick Worldwide Influenza Centre	Servicio De Microbiología Hospital Universitario De Gran Canaria Doctor Negrín	1	EPI893998
Crick Worldwide Influenza Centre	Servicio De Microbiología Hospital Universitario Son Espases	2	EPI1154798,EPI893994
Crick Worldwide Influenza Centre	Servicio De Microbiología Hospital Virgen De Las Nieves	9	EPI1148165,EPI893988,EPI967153,EPI2134528,EPI967155,EPI2134518,EPI2134605,EPI893986,EPI893984
Crick Worldwide Influenza Centre	Seychelles Public Health Laboratory	6	EPI1604682,EPI1604680,EPI1604684,EPI1604688,EPI1604686,EPI1604690
Crick Worldwide Influenza Centre	Sorlandet Sykehus Hf, Dept. Of Medical Microbiology	1	EPI672359
Crick Worldwide Influenza Centre	St. Olavs Hospital Hf, Dept. Of Medical Microbiology	1	EPI1766894
Crick Worldwide Influenza Centre	State Agency, Infectology Center Of Latvia	59	EPI2023692,EPI2023702,EPI2087764,EPI2023710,EPI1060908,EPI2087758,EPI2542010,EPI1436493,EPI1670800,EPI2087762,EPI2023704,EPI1670804,EPI2603022,EPI967231,EPI1013133,EPI2542015,EPI2087768,EPI1013143,EPI2542016,EPI967225,EPI1013137,EPI2087766,EPI1436494,EPI1346002,EPI1436496,EPI967229,EPI2087780,EPI2087772,EPI1436495,EPI2087770,EPI2603024,EPI2087776,EPI2603036,EPI1346000,EPI2023696,EPI917228,EPI1013…
Crick Worldwide Influenza Centre	State Research Center Of Virology And Biotechnology (vector)	22	EPI960166,EPI991709,EPI1583868,EPI1371560,EPI1583862,EPI1371523,EPI1274870,EPI1583860,EPI1050817,EPI1583866,EPI1371461,EPI1177395,EPI1050829,EPI1583864,EPI991794,EPI1371441,EPI1050859,EPI1177417,EPI1177393,EPI960174,EPI960176,EPI960172
Crick Worldwide Influenza Centre	State Research Center Of Virology And Biotechnology Vector	1	EPI704228
Crick Worldwide Influenza Centre	Statens Serum Institute	49	EPI1670731,EPI2061640,EPI2337428,EPI1354425,EPI1670733,EPI1506513,EPI2061642,EPI1506500,EPI2337429,EPI1506503,EPI1749268,EPI1354423,EPI1754030,EPI1506498,EPI1277104,EPI967199,EPI967195,EPI913703,EPI1954331,EPI1354419,EPI1354429,EPI1354427,EPI2061638,EPI1506515,EPI1749266,EPI2337430,EPI1670735,EPI913707,EPI1670729,EPI1177359,EPI967193,EPI1506501,EPI1749276,EPI1670737,EPI1506505,EPI1277102,EPI15064…
Crick Worldwide Influenza Centre	Stavanger Universitetssykehus, Avd. For Medisinsk Mikrobiologi	5	EPI1766884,EPI1015899,EPI867128,EPI1766882,EPI1371543
Crick Worldwide Influenza Centre	Supreme Health Council	212	EPI2821444,EPI2092214,EPI2821460,EPI1958736,EPI1145256,EPI991697,EPI1925485,EPI1670586,EPI1619492,EPI1670594,EPI2821614,EPI2821628,EPI2091952,EPI960118,EPI1670600,EPI2821778,EPI1315969,EPI2821393,EPI2821321,EPI1889311,EPI1889275,EPI1619494,EPI1145252,EPI2821644,EPI2091954,EPI1647048,EPI1925497,EPI991703,EPI1145258,EPI1889261,EPI2091927,EPI1647161,EPI1670578,EPI1670576,EPI2954729,EPI2091945,EPI214…
Crick Worldwide Influenza Centre	Swedish Institute For Infectious Disease Control	17	EPI967263,EPI967261,EPI824112,EPI699758,EPI917264,EPI943312,EPI624629,EPI624619,EPI917260,EPI917270,EPI917268,EPI943310,EPI917266,EPI624639,EPI917262,EPI967265,EPI715868
Crick Worldwide Influenza Centre	Swiss National Reference Centre For Influenza	21	EPI2660072,EPI2956313,EPI2956328,EPI2956213,EPI2721166,EPI2956343,EPI2341417,EPI1357916,EPI2721172,EPI1483923,EPI1483936,EPI2956289,EPI1483921,EPI2956305,EPI1483916,EPI2956336,EPI2461213,EPI2341409,EPI2956220,EPI2956350,EPI2341404
Crick Worldwide Influenza Centre	Tehran University Of Medical Sciences	65	EPI1145236,EPI2942602,EPI2286806,EPI913761,EPI1975933,EPI1354451,EPI913767,EPI1140862,EPI2942668,EPI693007,EPI2286838,EPI2286796,EPI1345992,EPI894042,EPI894054,EPI1975981,EPI1145246,EPI2942778,EPI1975939,EPI1145244,EPI2942642,EPI978984,EPI1975963,EPI1975935,EPI1140832,EPI1145238,EPI894044,EPI913765,EPI1354455,EPI2286794,EPI1145242,EPI1670544,EPI1975947,EPI1975953,EPI1975941,EPI2286798,EPI2286789,…
Crick Worldwide Influenza Centre	Thüringer Landesamt Für Verbraucherschutz	1	EPI704236
Crick Worldwide Influenza Centre	Turkmenistan Reference Laboratory	6	EPI1689586,EPI1689588,EPI2337476,EPI1689590,EPI2337475,EPI1380146
Crick Worldwide Influenza Centre	Ucd National Virus Reference Laboratory	2	EPI1169811,EPI1169813
Crick Worldwide Influenza Centre	Ucd National Virus Reference Laboratory	72	EPI2069068,EPI2069076,EPI2069045,EPI2069082,EPI1345998,EPI2069055,EPI2069039,EPI2434278,EPI2639421,EPI2134806,EPI2337264,EPI2434283,EPI2434284,EPI2069078,EPI2069064,EPI1345994,EPI2069165,EPI1655563,EPI2337268,EPI1655561,EPI1655565,EPI2434279,EPI1655591,EPI2639420,EPI1800595,EPI2069079,EPI2069059,EPI2069037,EPI2659790,EPI2069070,EPI2337270,EPI2069066,EPI2069057,EPI2434295,EPI2069080,EPI2069043,EPI…
Crick Worldwide Influenza Centre	Uk Health Security Agency Colindale	7	EPI2519168,EPI2519166,EPI2519164,EPI2397372,EPI2397383,EPI2519162,EPI2397379
Crick Worldwide Influenza Centre	Universidad De Valladolid	239	EPI2134277,EPI2337200,EPI621817,EPI1371375,EPI2465880,EPI2087794,EPI2337202,EPI2292644,EPI2069114,EPI2465813,EPI2639554,EPI2121880,EPI2292570,EPI1970623,EPI1970609,EPI2292578,EPI2069132,EPI2465644,EPI2337188,EPI894108,EPI2121908,EPI2087842,EPI2292564,EPI1970605,EPI1436557,EPI598515,EPI2292619,EPI2069136,EPI2087818,EPI2465809,EPI598495,EPI1436556,EPI2465811,EPI1970619,EPI1436564,EPI2465888,EPI2292…
Crick Worldwide Influenza Centre	Universitetssykehuset Nord Norge Hf, Avd. Mikrobiologi Og Smittevern	1	EPI1354488
Crick Worldwide Influenza Centre	University Of Ghana	82	EPI1670526,EPI2193160,EPI829307,EPI704212,EPI2193168,EPI858971,EPI2954985,EPI715836,EPI2092277,EPI1843698,EPI2092284,EPI858969,EPI2337214,EPI2134655,EPI2023748,EPI2092286,EPI624555,EPI1604589,EPI2023752,EPI1604585,EPI1154822,EPI1328864,EPI2098490,EPI858959,EPI2193176,EPI2229398,EPI1843696,EPI2954692,EPI2092282,EPI1845854,EPI1604591,EPI913747,EPI1670528,EPI2193164,EPI2023740,EPI1392934,EPI829309,E…
Crick Worldwide Influenza Centre	University Of Milan	1	EPI1981071
Crick Worldwide Influenza Centre	University Of Sarajevo	65	EPI2649502,EPI1583786,EPI2649500,EPI1073782,EPI978946,EPI2023638,EPI1040702,EPI978623,EPI2087614,EPI1583794,EPI2023985,EPI2087616,EPI2087618,EPI1583776,EPI1583770,EPI1574941,EPI1574947,EPI745999,EPI1040704,EPI1040706,EPI2660076,EPI978948,EPI917181,EPI1583780,EPI1574945,EPI978958,EPI1763585,EPI2023993,EPI978621,EPI2087620,EPI1583788,EPI1763583,EPI2660074,EPI1583804,EPI1583792,EPI2023989,EPI2139214…
Crick Worldwide Influenza Centre	University Of Vienna	20	EPI1674506,EPI1054457,EPI1054459,EPI696897,EPI1154788,EPI1154784,EPI1154790,EPI1154794,EPI1154796,EPI1674502,EPI1154792,EPI696891,EPI1491842,EPI696893,EPI1054463,EPI1674508,EPI1154786,EPI1054455,EPI696901,EPI696899
Crick Worldwide Influenza Centre	University Teaching Hospital	20	EPI1154886,EPI1506641,EPI1506613,EPI672317,EPI1506615,EPI1506639,EPI1506619,EPI1506623,EPI1506617,EPI1506625,EPI1506631,EPI715888,EPI1506635,EPI1506629,EPI1506637,EPI715890,EPI1478434,EPI672327,EPI589803,EPI1506621
Crick Worldwide Influenza Centre	Who Chinese National Influenza Center	3	EPI672430,EPI672441,EPI672426
Crick Worldwide Influenza Centre	Who National Influenza Centre	164	EPI2149354,EPI672353,EPI1619466,EPI867138,EPI1882616,EPI1036117,EPI1985583,EPI1655643,EPI2092245,EPI887423,EPI672321,EPI672319,EPI894100,EPI1328881,EPI2092255,EPI887401,EPI1013149,EPI887425,EPI2092249,EPI1970437,EPI887427,EPI715858,EPI1328883,EPI1354496,EPI1985587,EPI887405,EPI1188416,EPI2287026,EPI2087756,EPI1043054,EPI2087744,EPI1154862,EPI2087748,EPI887421,EPI1354500,EPI1201206,EPI867140,EPI13…
Crick Worldwide Influenza Centre	Who National Influenza Centre Russian Federation	61	EPI1973583,EPI1043078,EPI1491880,EPI1975949,EPI1975977,EPI1970498,EPI1753530,EPI1043074,EPI1491916,EPI913815,EPI624645,EPI1970532,EPI624563,EPI1973601,EPI1491879,EPI1973623,EPI1749446,EPI1973621,EPI624567,EPI1973593,EPI1259058,EPI1491908,EPI1973551,EPI913781,EPI1674632,EPI1973599,EPI624649,EPI913769,EPI1043080,EPI913835,EPI1315658,EPI1973587,EPI1491918,EPI1259096,EPI1970542,EPI1491914,EPI1043066,…
Crick Worldwide Influenza Centre	Wyoming Public Health Laboratory	1	EPI1995885
Croatian Institue Of Public Health	Croatian Institute Of Public Health	88	EPI2899247,EPI2899379,EPI2899062,EPI2899150,EPI2809269,EPI2899126,EPI2956883,EPI2899051,EPI2956969,EPI2956854,EPI2899270,EPI2956838,EPI2899275,EPI2899086,EPI2767558,EPI2956897,EPI2899337,EPI2767566,EPI2956846,EPI2956977,EPI2899258,EPI2809317,EPI2899323,EPI2899317,EPI2809301,EPI2956798,EPI2899240,EPI2899070,EPI2899134,EPI2899217,EPI2899297,EPI2899078,EPI2956985,EPI2767518,EPI2786452,EPI2899372,EPI…
D.i. Ivanovsky Research Institute Of Virology Moph Of Rf,moscow	Nrcem Gamaleya	12	EPI2114400,EPI2114368,EPI2114376,EPI2114384,EPI2114408,EPI2664172,EPI2114424,EPI2114416,EPI2114392,EPI2500518,EPI2604108,EPI2114360
Erasmus Medical Center	?	15	EPI541884,EPI541898,EPI541905,EPI541886,EPI541906,EPI541907,EPI541896,EPI541878,EPI541872,EPI541890,EPI541900,EPI541874,EPI541876,EPI541880,EPI541888
Erasmus Medical Center	Erasmus Medical Center	1147	EPI2047500,EPI2904657,EPI1988879,EPI1657167,EPI1436620,EPI2041169,EPI2223049,EPI2886919,EPI1995386,EPI1191847,EPI2076478,EPI2010590,EPI2886944,EPI2240581,EPI1667632,EPI1393863,EPI2041166,EPI1371866,EPI2020886,EPI1342588,EPI2274115,EPI2240654,EPI1377227,EPI1995382,EPI2259867,EPI1657203,EPI1984372,EPI2455814,EPI1436646,EPI1987284,EPI1393766,EPI2041183,EPI2005432,EPI2886949,EPI2044768,EPI2350089,EPI…
Erasmus Medical Center	National Institute For Public Health And The Environment (rivm)	3	EPI541892,EPI1436663,EPI541870
Ethiopian Public Health Institute	Ethiopian Public Health Institute, National Influenza Laboratory	11	EPI2881366,EPI2910099,EPI2912552,EPI2881389,EPI2881405,EPI2881374,EPI2910150,EPI2881395,EPI2912543,EPI2881400,EPI2910130
Evandro Chagas Institute	Evandro Chagas Institute	123	EPI1959927,EPI1690238,EPI1045884,EPI1045858,EPI2438588,EPI2561510,EPI2433904,EPI1045864,EPI1045844,EPI1990524,EPI1959454,EPI1305036,EPI1045920,EPI2438584,EPI1045838,EPI2120068,EPI1959925,EPI1991495,EPI1991512,EPI2438553,EPI2288813,EPI2433888,EPI1992274,EPI1305035,EPI2438574,EPI1305037,EPI2438088,EPI1957203,EPI1045806,EPI2438096,EPI2347187,EPI1045802,EPI1305028,EPI1045828,EPI2438578,EPI2509077,EPI…
Evandro Chagas Institute	Evandro Chagas Institute	8	EPI2017533,EPI2017517,EPI2017541,EPI2017590,EPI2017582,EPI2017549,EPI2017598,EPI2017604
Evandro Chagas Institute	Lacen Ac Laboratório Central De Saúde Pública Do Acre	30	EPI2017716,EPI1994309,EPI1990564,EPI2017509,EPI2017684,EPI2017470,EPI2017418,EPI1994301,EPI2017478,EPI2017448,EPI1990548,EPI2017434,EPI2017656,EPI2017501,EPI1990556,EPI2017632,EPI2017640,EPI2017708,EPI2017441,EPI2017486,EPI2017462,EPI2017648,EPI2017426,EPI2017692,EPI2017612,EPI2017669,EPI2017619,EPI2017454,EPI2017700,EPI2017626
Evandro Chagas Institute	Lacen/ap Laboratório Central De Saúde Pública Do Amapá	31	EPI2120714,EPI2120734,EPI2120075,EPI2120139,EPI2120083,EPI2120115,EPI2120716,EPI2120155,EPI2120718,EPI2120720,EPI2120728,EPI2120171,EPI2120738,EPI2120742,EPI2120722,EPI2120711,EPI2120740,EPI2120099,EPI2120163,EPI2120725,EPI2120732,EPI2120123,EPI2120107,EPI2120091,EPI2120709,EPI2120131,EPI2120726,EPI2120730,EPI2120147,EPI2120736,EPI2120708
Evandro Chagas Institute	Lacen/ma Laboratório Central De Saúde Pública Do Maranhão	8	EPI1990930,EPI1992665,EPI1992506,EPI1990596,EPI1993770,EPI1990588,EPI1993021,EPI1993778
Evandro Chagas Institute	Lacen/pb Laboratório Central De Saúde Pública Da Paraíba	7	EPI1993805,EPI1993821,EPI1993837,EPI1994285,EPI1993829,EPI1993813,EPI1993797
Evandro Chagas Institute	Lacen/pe Laboratório Central De Saúde Pública De Pernambuco	2	EPI1990540,EPI1990532
Evandro Chagas Institute	National Influenza Center	7	EPI2438582,EPI2438572,EPI2438100,EPI1305012,EPI2438092,EPI2438094,EPI2438098
Finnish Institute For Health And Welfare, Thl	Fimlab Laboratories	3	EPI2736379,EPI2736695,EPI2943541
Finnish Institute For Health And Welfare, Thl	Finnish Institute For Health And Welfare, Thl	23	EPI2336562,EPI2337592,EPI2736371,EPI2736499,EPI2337623,EPI2337638,EPI2336547,EPI2736470,EPI2736521,EPI2736537,EPI2737166,EPI2337666,EPI2736484,EPI2736507,EPI2736363,EPI2736753,EPI2736491,EPI2337631,EPI2736456,EPI2736463,EPI2736355,EPI2337654,EPI2736719
Finnish Institute For Health And Welfare, Thl	Helsingin Uusimaa Labotariokeskus	13	EPI2846907,EPI2846946,EPI2943517,EPI2736745,EPI2846922,EPI2846938,EPI2846930,EPI2736663,EPI2943629,EPI2736703,EPI2736687,EPI2736737,EPI2736643
Finnish Institute For Health And Welfare, Thl	Helsinki University Central Hospital, Laboratory Services (huslab)	1	EPI2325329
Finnish Institute For Health And Welfare, Thl	Ita Suomen Labotariokeskus	1	EPI2943746
Finnish Institute For Health And Welfare, Thl	Itä Suomen Laboratoriokeskus (islab)	13	EPI2336525,EPI2336509,EPI2322528,EPI2336471,EPI2322543,EPI2737151,EPI2736411,EPI2846915,EPI2736403,EPI2736395,EPI2336517,EPI2325227,EPI2736767
Finnish Institute For Health And Welfare, Thl	Nordlab Oulu	22	EPI2736552,EPI2736679,EPI2736441,EPI2943557,EPI2736529,EPI2943565,EPI2336578,EPI2943788,EPI2336501,EPI2943829,EPI2336570,EPI2736348,EPI2736419,EPI2943688,EPI2846962,EPI2736544,EPI2325260,EPI2336491,EPI2846954,EPI2737173,EPI2943805,EPI2337608
Finnish Institute For Health And Welfare, Thl	Satadiag	5	EPI2737187,EPI2943771,EPI2736590,EPI2736578,EPI2736572
Finnish Institute For Health And Welfare, Thl	Turku University Hospital Laboratories	3	EPI2336449,EPI2337600,EPI2337646
Fiocruz Instituto Gon?alo Moniz	Plataforma De Vigilancia Molecular (pvm) Fiocruz/ba	16	EPI2613323,EPI2613275,EPI2613291,EPI2613307,EPI2613344,EPI2613299,EPI2613315,EPI2613338,EPI2613251,EPI2613331,EPI2613259,EPI2613243,EPI2613351,EPI2613283,EPI2610748,EPI2613267
Friedrich Loeffler Institut	?	11	EPI625902,EPI625896,EPI625924,EPI625884,EPI625899,EPI625908,EPI625893,EPI625890,EPI625916,EPI625905,EPI625887
Fsbi Nrcem Gamaleya	Nic Russia, Ivanovsky Research Institute Of Virology	7	EPI2055242,EPI2055282,EPI2055266,EPI2055258,EPI1965272,EPI2055274,EPI2055250
Fsbi Nrcem Gamaleya	Nrcem Gamaleya	3	EPI1966023,EPI1965985,EPI1966013
Fundaci?n Progreso Y Salud	Servicio De Microbiología Hospital Universitario Virgen Del Rocío	9	EPI2440122,EPI2529469,EPI2440210,EPI2472144,EPI2472152,EPI2440114,EPI2440170,EPI2440202,EPI2472096
Fundaci?n Progreso Y Salud	Servicio De Microbiología Hospital Virgen De Las Nieves	3	EPI2670418,EPI2669618,EPI2669650
Fundacion Progreso Y Salud	Servicio De Microbiología Hospital Universitario Virgen Del Rocío	9	EPI2957639,EPI2843043,EPI2904172,EPI2957645,EPI2843027,EPI2904188,EPI2958366,EPI2957632,EPI2843059
Fundacion Progreso Y Salud	Servicio De Microbiología Hospital Virgen De Las Nieves	2	EPI2780324,EPI2780302
Gen Era Diagnostics Corporation	Turkish Society Of Internal Medicine	1	EPI2924520
Haidian District Center For Disease Control And Prevention	Haidian Center For Disease Control And Prevention	7	EPI2552845,EPI2552861,EPI2552837,EPI2467525,EPI2467512,EPI2552853,EPI2467520
Hangzhou Center For Disease Control And Prevention	Hangzhou Center For Disease Control And Prevention	157	EPI506941,EPI670296,EPI477227,EPI477225,EPI622613,EPI622675,EPI670286,EPI670299,EPI477229,EPI477257,EPI670273,EPI622655,EPI622707,EPI622695,EPI506957,EPI477259,EPI622656,EPI506813,EPI506901,EPI477233,EPI622688,EPI622682,EPI670280,EPI622694,EPI506757,EPI622673,EPI506789,EPI506893,EPI506973,EPI622692,EPI506725,EPI477243,EPI506797,EPI622680,EPI622690,EPI670287,EPI506965,EPI622653,EPI622698,EPI506869…
Health Board Of Estonia	Health Board Laboratory Of Communicable Diseases	1	EPI2957754
Health Protection Agency	Health Protection Agency	1	EPI346412
Health Protection Agency	Microbiology Services Colindale, Public Health England	18	EPI368585,EPI368365,EPI397812,EPI368612,EPI347617,EPI407285,EPI347614,EPI347616,EPI368611,EPI368362,EPI346407,EPI368499,EPI368694,EPI346413,EPI407288,EPI346393,EPI368695,EPI368363
Health Protection Agency	Molecular Diagnostics Unit	2	EPI368614,EPI368613
Health Protection Agency	Regional Virus Laboratory, Microbiology Department, Kelvin Building, Royal Victoria Hospital	1	EPI368364
Health Protection Agency	Regional Virus Laboratory, Microbiology Department, Royal Victoria Hospital	2	EPI368692,EPI368615
Hellenic Pasteur Institute	?	7	EPI758803,EPI755681,EPI755688,EPI758804,EPI758802,EPI759209,EPI758805
Hellenic Pasteur Institute	Hellenic Pasteur Institute	141	EPI359559,EPI901676,EPI447475,EPI904027,EPI359558,EPI755692,EPI901688,EPI904031,EPI446170,EPI354681,EPI354686,EPI1659532,EPI901673,EPI446175,EPI901675,EPI722476,EPI711160,EPI420367,EPI369786,EPI505132,EPI447456,EPI446177,EPI904037,EPI1215574,EPI901669,EPI755682,EPI901684,EPI354689,EPI901665,EPI2608645,EPI752927,EPI904038,EPI359560,EPI2608642,EPI1668942,EPI446164,EPI755686,EPI752932,EPI901659,EPI5…
Hong Kong Department Of Health	Government Virus Unit	1	EPI2379144
Hong Kong Department Of Health	Hong Kong Department Of Health	49	EPI1319601,EPI1319603,EPI1353598,EPI1353601,EPI1415359,EPI1324795,EPI1258080,EPI1315896,EPI1353604,EPI1258082,EPI1415364,EPI1353606,EPI1278493,EPI1353596,EPI1415362,EPI1415365,EPI1415367,EPI1415360,EPI1278489,EPI1267296,EPI1324797,EPI1415357,EPI1324796,EPI1278494,EPI1415368,EPI1315894,EPI1415361,EPI1278484,EPI1319607,EPI1319595,EPI1324794,EPI1324792,EPI1258079,EPI1353594,EPI1415366,EPI1319599,EPI…
Hong Kong Department Of Health , Public Health Laboratory Services Branch	Government Virus Unit	2	EPI2724949,EPI2724950
Hospices Civil De Lyon Groupement Hospitalier Nord Cbn	Cnr Influenza France Sud	3	EPI1607243,EPI1607241,EPI1607239
Hospices Civils De Lyon	Cnr Influenza France Sud	9	EPI1384910,EPI1384895,EPI1384901,EPI1384282,EPI1384916,EPI1384897,EPI1384912,EPI1384920,EPI1384922
Hospices Civils De Lyon	Crr Virus Influenza Region Sud	62	EPI1384992,EPI1384958,EPI1384982,EPI1384950,EPI1385040,EPI1384924,EPI1384988,EPI1385016,EPI1385034,EPI1384970,EPI1384928,EPI1384994,EPI1385028,EPI1384956,EPI1384889,EPI1384966,EPI1384954,EPI1384980,EPI1384942,EPI1384906,EPI1384930,EPI1385004,EPI1385042,EPI1384996,EPI1384899,EPI1385008,EPI1384978,EPI1385006,EPI1384903,EPI1385014,EPI1384914,EPI1384948,EPI1385010,EPI1384908,EPI1384936,EPI1385044,EPI…
Hospices Civils De Lyon	Who National Influenza Centre Russian Federation	8	EPI1385722,EPI1385710,EPI1385715,EPI1385727,EPI1385687,EPI1385697,EPI1385701,EPI1385691
Hospital Cl?nic De Barcelona	Barcelona, Facultad De Medicina	5	EPI567130,EPI567120,EPI567128,EPI420267,EPI420153
Hospital Cl?nic De Barcelona	Hospital Clínic	67	EPI438494,EPI1937070,EPI2053487,EPI1632668,EPI1345702,EPI1676286,EPI2053489,EPI567122,EPI533622,EPI453264,EPI2260324,EPI1676281,EPI2223152,EPI1696271,EPI453267,EPI873646,EPI1949175,EPI1672109,EPI1938502,EPI1355459,EPI2008516,EPI533620,EPI567126,EPI1667566,EPI538233,EPI1996130,EPI824799,EPI577862,EPI1123098,EPI516882,EPI1676290,EPI456639,EPI1949173,EPI1364607,EPI1341187,EPI552649,EPI1329110,EPI420…
Hospital Cl?nic De Barcelona	Subdireccion General De Epidemiologia Y Vigilancia De La Salud	1	EPI516893
Hospital Cl?nic De Barcelona	Subdirección General De Epidemiología Y Vigilancia De La Salud	2	EPI462484,EPI462486
Hospital Cl?nico Universitario De Santiago (chus)	Complexo Universitario De Santiago De Compostela (chus)	1	EPI2694337
Hospital Clinic	?	20	EPI352860,EPI350951,EPI352847,EPI352830,EPI350930,EPI350958,EPI352858,EPI352854,EPI350955,EPI350939,EPI352837,EPI350947,EPI352827,EPI352824,EPI348654,EPI350935,EPI352851,EPI350944,EPI352833,EPI349389
Hospital Clinic	Barcelona, Facultad De Medicina	5	EPI377183,EPI377189,EPI377186,EPI377194,EPI377191
Hospital Clinic	Hospital Clinic	5	EPI348668,EPI348665,EPI348659,EPI348662,EPI348671
Hospital Clinic De Barcelona	Hospital Clínic De Barcelona	26	EPI2874958,EPI2875068,EPI2919698,EPI2874942,EPI2919690,EPI2875018,EPI2874892,EPI2875076,EPI2874900,EPI2874966,EPI2874924,EPI2875052,EPI2874993,EPI2874974,EPI2875120,EPI2874982,EPI2874933,EPI2875060,EPI2875084,EPI2874916,EPI2875030,EPI2874908,EPI2874950,EPI2875005,EPI2875042,EPI2875092
Hospital Universitari Vall D'hebron	Hospital Universitari Arnau De Vilanova	109	EPI2455343,EPI2036070,EPI2361849,EPI2295399,EPI2062251,EPI2214371,EPI2241107,EPI2036086,EPI2214444,EPI2842798,EPI2415239,EPI2055353,EPI2055345,EPI2193723,EPI2285940,EPI2222349,EPI2076075,EPI2076059,EPI2222389,EPI2285846,EPI2036078,EPI2076067,EPI2295147,EPI2055337,EPI2285862,EPI2187973,EPI2426683,EPI2222365,EPI2052677,EPI2178296,EPI2214355,EPI2035959,EPI2241075,EPI2036102,EPI2237860,EPI2295611,EPI…
Hospital Universitari Vall D'hebron	Hospital Universitari De Bellvitge	91	EPI2036054,EPI2036155,EPI2076139,EPI2182381,EPI2044990,EPI2036014,EPI2241195,EPI2295603,EPI2286051,EPI2168197,EPI2260065,EPI2286018,EPI2222333,EPI2129793,EPI2031106,EPI2415167,EPI2031138,EPI2260081,EPI2182395,EPI2036062,EPI2247763,EPI2031122,EPI2214439,EPI2241019,EPI2062259,EPI2045006,EPI2286066,EPI2780858,EPI2036030,EPI2044982,EPI2028493,EPI2178328,EPI2168056,EPI2188036,EPI2105518,EPI2237900,EPI…
Hospital Universitari Vall D'hebron	Hospital Universitari De Vic	7	EPI2426523,EPI2426531,EPI2426539,EPI2299443,EPI2426547,EPI2299450,EPI2299435
Hospital Universitari Vall D'hebron	Hospital Universitari Doctor Josep Trueta	133	EPI2805466,EPI2285726,EPI2193772,EPI2219456,EPI2237780,EPI2193699,EPI2780850,EPI2196967,EPI2045022,EPI2295187,EPI2295424,EPI2168040,EPI2196975,EPI2247867,EPI2241207,EPI2028477,EPI2295771,EPI2055361,EPI2427053,EPI2285709,EPI2295994,EPI2052752,EPI2035998,EPI2062243,EPI2295440,EPI2247827,EPI2045130,EPI2295415,EPI2035991,EPI2062227,EPI2222405,EPI2062235,EPI2312388,EPI2178280,EPI2031082,EPI2219448,EPI…
Hospital Universitari Vall D'hebron	Hospital Universitari Germans Trias I Pujol	117	EPI2260033,EPI2747474,EPI2052629,EPI2028616,EPI2168065,EPI2028541,EPI2028565,EPI2241003,EPI2168091,EPI2044958,EPI2026380,EPI2062275,EPI2295595,EPI2026364,EPI2044950,EPI2415215,EPI2361660,EPI2260025,EPI2361668,EPI2028383,EPI2260017,EPI2044934,EPI2026388,EPI2286252,EPI2052613,EPI2044966,EPI2260057,EPI2035951,EPI2260049,EPI2286127,EPI2026356,EPI2237940,EPI2052637,EPI2055321,EPI2237932,EPI2260041,EPI…
Hospital Universitari Vall D'hebron	Hospital Universitari Joan Xxiii De Tarragona	174	EPI2062195,EPI2241139,EPI2178176,EPI2026524,EPI2222453,EPI2237748,EPI2193755,EPI2028461,EPI2237740,EPI2193085,EPI2325123,EPI2187876,EPI2892122,EPI2325138,EPI2285615,EPI2325092,EPI2295811,EPI2214403,EPI2209232,EPI2076091,EPI2197929,EPI2052701,EPI2031042,EPI2031159,EPI2026436,EPI2247923,EPI2178224,EPI2247931,EPI2295819,EPI2031018,EPI2026508,EPI2415295,EPI2026484,EPI2236115,EPI2415319,EPI2026428,EPI…
Hospital Universitari Vall D'hebron	Hospital Universitari Parc Taulí Sabadell / Corporació Consorci Sanitari Parc Taulí	5	EPI1918333,EPI1961937,EPI1923473,EPI1961958,EPI1923001
Hospital Universitari Vall D'hebron	Hospital Universitari Sant Joan De Reus	28	EPI1961930,EPI2021010,EPI2021034,EPI2021042,EPI2010426,EPI1986556,EPI2010434,EPI2010442,EPI1961976,EPI1961944,EPI2020986,EPI2021018,EPI2021079,EPI2021002,EPI2010450,EPI2010496,EPI2010458,EPI2010503,EPI1961951,EPI2010474,EPI2020978,EPI2020994,EPI2021066,EPI1961923,EPI2010466,EPI2021071,EPI2021026,EPI2010418
Hospital Universitari Vall D'hebron	Hospital Universitari Vall D'hebron	1183	EPI2222237,EPI2791657,EPI1390339,EPI561100,EPI2222229,EPI2167884,EPI2747498,EPI2747482,EPI1390340,EPI1123293,EPI2247619,EPI897569,EPI2240995,EPI1390349,EPI2178456,EPI1935775,EPI1986502,EPI1227002,EPI2747490,EPI2237572,EPI2183208,EPI499348,EPI1390343,EPI1946684,EPI2182739,EPI2187639,EPI1354604,EPI1961970,EPI2193748,EPI2747466,EPI873688,EPI2247595,EPI1416600,EPI2247651,EPI561074,EPI1227013,EPI20977…
Hospital Universitari Vall D'hebron	Hospital Verge De La Cinta	7	EPI2325060,EPI2361883,EPI2398348,EPI2791617,EPI2892098,EPI2325075,EPI2361756
Hospital Universitario De A Coruna	A Coruna University Hospital Complex (chuac)	6	EPI2936733,EPI2936687,EPI2936721,EPI2918467,EPI2936754,EPI2918462
Hospital Universitario De Badajoz	Hospital General De Llerena	2	EPI2915679,EPI2932982
Hospital Universitario De Badajoz	Hospital Universitario De Badajoz	6	EPI2915799,EPI2909007,EPI2915851,EPI2915664,EPI2909078,EPI2932919
Hospital Universitario Lucus Augusti	Hospital Lucus Augusti	2	EPI2805170,EPI2805162
Hubei Provincial Center For Disease Control And Prevention	Hubei Provincial Center For Disease Control And Prevention	7	EPI770023,EPI770034,EPI769464,EPI770026,EPI770031,EPI769559,EPI770020
Hungarian National Center Of Epidemiology	National Center For Epidemiology, National Influenza Center	66	EPI964265,EPI897560,EPI964100,EPI888156,EPI967125,EPI967460,EPI907352,EPI967137,EPI907354,EPI967136,EPI891716,EPI963518,EPI967450,EPI967128,EPI967453,EPI907351,EPI906112,EPI967448,EPI967456,EPI964261,EPI888138,EPI907353,EPI967458,EPI967134,EPI967452,EPI967138,EPI906110,EPI967457,EPI967454,EPI964260,EPI967461,EPI888157,EPI967449,EPI876473,EPI967131,EPI967124,EPI888137,EPI876470,EPI867893,EPI967132…
Hungarian National Center Of Epidemiology	National Public Health Center	7	EPI1701117,EPI1701118,EPI1673529,EPI1673528,EPI1701119,EPI1673531,EPI1673530
Hungarian National Center Of Epidemiology	National Public Health Institute	4	EPI1267581,EPI1365993,EPI1365997,EPI1365998
Icahn School Of Medicine At Mount Sinai	Icahn School Of Medicine At Mount Sinai	951	EPI2431887,EPI2057704,EPI2435203,EPI2055652,EPI2057640,EPI2219862,EPI2433698,EPI2056824,EPI2058128,EPI2435251,EPI2432426,EPI2436037,EPI2056504,EPI2058200,EPI2435211,EPI2434827,EPI2056124,EPI2558036,EPI2056576,EPI2433722,EPI2459620,EPI2433594,EPI2057208,EPI2432410,EPI2435371,EPI2433069,EPI2431042,EPI2496723,EPI2237028,EPI2433746,EPI2435853,EPI2056832,EPI2433578,EPI2459302,EPI2236932,EPI2058184,EPI…
Icahn School Of Medicine At Mount Sinai	Mshs Pathogen Surveillance Program	1	EPI2046164
Icmr National Institute Of Virology	Icmr National Institute Of Virology	118	EPI2154867,EPI2414183,EPI1885035,EPI1881226,EPI1961170,EPI1850509,EPI1815197,EPI1885043,EPI1815200,EPI1868862,EPI1868358,EPI2155958,EPI2155982,EPI2414047,EPI1858565,EPI2154859,EPI2414175,EPI2414151,EPI1885027,EPI1916802,EPI1868357,EPI2414063,EPI1885029,EPI1885056,EPI1885050,EPI1881229,EPI1868360,EPI2155974,EPI2154875,EPI2746362,EPI2414087,EPI2155966,EPI1885042,EPI1885025,EPI1885054,EPI1868851,EPI…
Icmr National Institute Of Virology	Icmr Regional Medical Research Institute	12	EPI1917586,EPI1917577,EPI1917583,EPI1917576,EPI1917581,EPI1917582,EPI1917585,EPI1917584,EPI1917587,EPI1917578,EPI1917579,EPI1917580
Icmr National Institute Of Virology	National Institute Of Virology	2	EPI1885051,EPI1815196
Idipaz Research Institute	Hospital Universitario La Paz	2	EPI2239750,EPI1998035
Idipaz Research Institute	Servicio De Microbiología Hospital Universitario La Paz	21	EPI2086090,EPI2795060,EPI2240786,EPI2162331,EPI2122905,EPI2810188,EPI2810202,EPI2810195,EPI2240778,EPI1998464,EPI2086066,EPI1998438,EPI2086074,EPI2795055,EPI2240794,EPI2162323,EPI2086121,EPI2086082,EPI2122897,EPI2086105,EPI2086113
Import From Public Domain	?	603	EPI1569376,EPI1569331,EPI1569279,EPI1569382,EPI1569428,EPI1569310,EPI1569224,EPI1569298,EPI1569294,EPI1569350,EPI1569017,EPI1569139,EPI1568938,EPI1568935,EPI1569264,EPI1569411,EPI1569244,EPI1569380,EPI1568959,EPI1569010,EPI1566263,EPI1568954,EPI1568879,EPI1568920,EPI1569208,EPI1568961,EPI1569432,EPI1569124,EPI1568915,EPI1569248,EPI1569162,EPI1568973,EPI1569353,EPI1568896,EPI1568955,EPI1569051,EPI…
Inciensa, Investigaci?n Y Ense?anza En Nutrici?n Y Salud	Biología Molecular, Laboratorio Clínico, Hospital Dr. Maximiliano Peralta Jimenez, Caja Costarricense De Seguro Social (ccss)	1	EPI2714194
Inciensa, Investigaci?n Y Ense?anza En Nutrici?n Y Salud	Inciensa, Investigación Y Enseñanza En Nutrición Y Salud	3	EPI2698562,EPI2616238,EPI2698554
Inciensa, Investigaci?n Y Ense?anza En Nutrici?n Y Salud	Sección De Bacteriología, Laboratorio Clínico, Hospital San Rafael De Alajuela, Caja Costarricense De Seguro Social (ccss)	1	EPI2714168
Inciensa, Investigaci?n Y Ense?anza En Nutrici?n Y Salud	Sección De Diagnóstico Molecular, Hospital Clínica Bíblica	2	EPI2714185,EPI2714177
Inciensa, Investigacion Y Ensenanza En Nutricion Y Salud	Inciensa, Investigación Y Enseñanza En Nutrición Y Salud	1	EPI2822909
Infectology Center Of Latvia	Infectology Center Of Latvia	4	EPI380518,EPI380527,EPI380536,EPI380549
Infectology Center Of Latvia	State Agency, Infectology Center Of Latvia	3	EPI353930,EPI353934,EPI353928
Insa National Institute Of Health Portugal	Instituto Nacional De Saude	143	EPI558632,EPI583757,EPI504844,EPI378328,EPI583766,EPI583760,EPI378352,EPI486538,EPI378324,EPI520277,EPI566655,EPI378334,EPI509822,EPI486539,EPI558627,EPI537918,EPI589307,EPI566654,EPI558630,EPI504839,EPI378312,EPI378388,EPI520276,EPI589300,EPI520286,EPI378374,EPI378361,EPI378366,EPI509807,EPI558634,EPI378372,EPI583767,EPI486535,EPI378306,EPI583758,EPI378315,EPI378404,EPI505125,EPI537921,EPI583754…
Insa National Institute Of Health Portugal	Instituto Nacional De Saude (insa)	102	EPI901585,EPI903928,EPI901574,EPI901580,EPI901572,EPI901604,EPI1267321,EPI1267525,EPI1267571,EPI1267491,EPI901588,EPI901602,EPI1267553,EPI1267522,EPI901573,EPI901586,EPI1267516,EPI901608,EPI1267361,EPI1267319,EPI901595,EPI901590,EPI1267558,EPI1267570,EPI903927,EPI901566,EPI1267343,EPI1267316,EPI901592,EPI1267561,EPI1267417,EPI901582,EPI1267317,EPI1267568,EPI901603,EPI901589,EPI1267422,EPI1267462,…
Institut Pasteur	?	647	EPI1351817,EPI881553,EPI1374897,EPI1133447,EPI1087616,EPI867868,EPI867876,EPI919723,EPI919856,EPI944297,EPI919747,EPI1351801,EPI1367164,EPI1421436,EPI1374601,EPI1194912,EPI1374905,EPI1360234,EPI919872,EPI1355840,EPI1374961,EPI1360130,EPI1431118,EPI1208507,EPI1367322,EPI919974,EPI1252776,EPI881569,EPI1133455,EPI1360210,EPI865167,EPI1345654,EPI1227331,EPI940707,EPI881593,EPI944289,EPI1080100,EPI142…
Institut Pasteur	Ch De Beauvais	1	EPI1954441
Institut Pasteur	Crr Virus Influenza Region Sud	1	EPI535623
Institut Pasteur	Hôpital Ambroise Paré Service Microbio. Et Hyg.	1	EPI1955272
Institut Pasteur	Hôpital Saint Louis	2	EPI2689630,EPI2617771
Institut Pasteur	Institut Pasteur	776	EPI357326,EPI534090,EPI2414776,EPI2487240,EPI533685,EPI2893875,EPI2254330,EPI2315635,EPI2315699,EPI589343,EPI2557594,EPI1999141,EPI2317730,EPI2234999,EPI2893660,EPI535466,EPI567204,EPI574400,EPI426194,EPI2414855,EPI359646,EPI533660,EPI574720,EPI2250189,EPI589332,EPI465779,EPI533665,EPI2249945,EPI2043105,EPI501213,EPI2883614,EPI2339892,EPI2339637,EPI2234951,EPI2339464,EPI2893915,EPI2316050,EPI2894…
Institut Pasteur D'algerie	Institut Pasteur D'algerie	9	EPI2764153,EPI2764168,EPI2764185,EPI2764192,EPI2764180,EPI2764157,EPI2764164,EPI2764196,EPI2764176
Institut Pasteur De Dakar	Institut Pasteur De Dakar	21	EPI2236383,EPI2236359,EPI2236367,EPI2236466,EPI2236391,EPI2236423,EPI2238923,EPI2236375,EPI2236445,EPI2236407,EPI2236415,EPI2234376,EPI2236458,EPI2234368,EPI2236351,EPI2236324,EPI2238875,EPI2236343,EPI2236332,EPI2236399,EPI2236431
Institut Pasteur Du Cambodia	National Public Health Laboratory	6	EPI1804673,EPI1804671,EPI1804669,EPI1804672,EPI1804674,EPI1804670
Institut Pasteur In Cambodia	Institut Pasteur In Cambodia	1	EPI464420
Institute For Medical Research	Hospital Sultanah Aminah	1	EPI2660573
Institute Of Technology And Renewable Energy (iter)	Servicio De Microbiología Complejo Hospitalario Universitario Nuestra Señora De Candelaria	3	EPI2759188,EPI2759204,EPI2759196
Instituto Adolfo Lutz	?	3	EPI510941,EPI532888,EPI590423
Instituto Adolfo Lutz	Instituto Adolfo Lutz	315	EPI539403,EPI674309,EPI551175,EPI647792,EPI1241334,EPI680510,EPI537998,EPI508734,EPI590429,EPI1010261,EPI1010365,EPI476985,EPI533675,EPI630187,EPI680512,EPI610988,EPI516561,EPI685735,EPI642361,EPI554592,EPI579997,EPI1036514,EPI508870,EPI551174,EPI647793,EPI1180601,EPI537541,EPI516564,EPI1179313,EPI1122604,EPI539407,EPI1694527,EPI626976,EPI586266,EPI539401,EPI646035,EPI621403,EPI537990,EPI510974,E…
Instituto Adolfo Lutz	Instituto Adolfo Lutz National Influenza Center	416	EPI1983894,EPI2207288,EPI1962639,EPI1948447,EPI1945919,EPI1952287,EPI1952463,EPI1951117,EPI1948535,EPI1984006,EPI1952311,EPI1951165,EPI1997003,EPI2250013,EPI2250045,EPI2412535,EPI1948543,EPI1967049,EPI2249975,EPI1952255,EPI1951213,EPI1962943,EPI1943414,EPI2135834,EPI2207256,EPI1962847,EPI1962855,EPI1984078,EPI2135858,EPI1951037,EPI2088491,EPI1983998,EPI1951269,EPI1951189,EPI2249850,EPI1952279,EPI…
Instituto Adolfo Lutz	Lacen/am Laboratório Central De Saúde Pública Do Amazonas	11	EPI2001540,EPI2001580,EPI2001524,EPI2001564,EPI2001500,EPI2001548,EPI2001572,EPI2001508,EPI2001556,EPI2001532,EPI2001516
Instituto Butantan	Instituto Butantan	175	EPI2888630,EPI2888210,EPI2888264,EPI2772288,EPI2888357,EPI2772123,EPI2905525,EPI2772439,EPI2887946,EPI2888603,EPI2905404,EPI2887831,EPI2888895,EPI2888190,EPI2905557,EPI2905589,EPI2772224,EPI2772160,EPI2888334,EPI2888772,EPI2888048,EPI2888857,EPI2905517,EPI2888690,EPI2887985,EPI2888623,EPI2905464,EPI2888724,EPI2887580,EPI2888815,EPI2888423,EPI2888017,EPI2888508,EPI2887616,EPI2888841,EPI2887658,EPI…
Instituto De Diagn?stico Y Referencia Epidemiologicos (indre)	Instituto De Diagnostico Y Referencia Epidemiologicos	7	EPI1607516,EPI1610366,EPI1607515,EPI1610365,EPI1607513,EPI1607517,EPI1607514
Instituto De Diagn?stico Y Referencia Epidemiologicos (indre)	Instituto De Diagnóstico Y Referencia Epidemiologicos (indre)	8	EPI2578759,EPI2578289,EPI2578767,EPI2578746,EPI2578752,EPI2578295,EPI2578281,EPI2579255
Instituto De Diagnostico Y Referencia Epidemiologicos	?	2	EPI1053513,EPI1034294
Instituto De Diagnostico Y Referencia Epidemiologicos	Indre Secretaria De Salud	11	EPI1034293,EPI1047549,EPI1034290,EPI1215858,EPI1215857,EPI1053512,EPI1034292,EPI1034291,EPI1048245,EPI1053511,EPI1245009
Instituto De Salud Carlos Iii	?	2	EPI301799,EPI301800
Instituto De Salud Carlos Iii	Instituto De Salud Carlos Iii	803	EPI510341,EPI2209767,EPI942516,EPI616508,EPI2080009,EPI2052107,EPI888224,EPI369880,EPI392867,EPI869902,EPI616518,EPI616513,EPI2792000,EPI392869,EPI2478177,EPI2239555,EPI888209,EPI888193,EPI2398966,EPI2209447,EPI2079881,EPI2520119,EPI942509,EPI2301740,EPI346998,EPI2051841,EPI942513,EPI2273440,EPI2478107,EPI2011999,EPI2052251,EPI2051923,EPI2195757,EPI2080041,EPI2477842,EPI359521,EPI356214,EPI888244…
Instituto De Salud Carlos Iii	Servicio De Microbiología Clínica Universidad De Navarra	181	EPI509159,EPI509174,EPI353784,EPI1200428,EPI369885,EPI2012471,EPI556068,EPI369901,EPI616538,EPI906137,EPI353778,EPI973436,EPI505510,EPI2400574,EPI505477,EPI351265,EPI510332,EPI351252,EPI621087,EPI427237,EPI438620,EPI906136,EPI2196285,EPI509157,EPI376239,EPI2196325,EPI2273891,EPI369902,EPI507799,EPI369890,EPI505480,EPI509187,EPI509155,EPI438618,EPI2302228,EPI559639,EPI355432,EPI2012263,EPI353776,E…
Instituto De Salud Carlos Iii	Servicio De Microbiología Complejo Hospitalario De Navarra	477	EPI566971,EPI2002789,EPI2302260,EPI699972,EPI971594,EPI1358772,EPI709598,EPI957930,EPI2209679,EPI2240324,EPI690299,EPI2012431,EPI376242,EPI2012407,EPI927115,EPI944216,EPI977472,EPI2196221,EPI566284,EPI557587,EPI927112,EPI888252,EPI1341724,EPI2012295,EPI991308,EPI2240356,EPI977473,EPI971595,EPI376230,EPI2012359,EPI967659,EPI2196245,EPI2033160,EPI2273851,EPI369891,EPI507139,EPI507586,EPI971604,EPI1…
Instituto De Salud Carlos Iii	Servicio De Microbiología Hospital 12 De Octubre	2	EPI1200409,EPI1200408
Instituto De Salud Carlos Iii	Servicio De Microbiología Hospital Central Universitario De Asturias	39	EPI358244,EPI2810013,EPI566260,EPI869871,EPI358237,EPI359515,EPI906116,EPI869872,EPI888223,EPI358234,EPI358235,EPI869870,EPI358239,EPI906117,EPI358229,EPI358241,EPI358236,EPI869869,EPI906115,EPI358232,EPI359514,EPI358242,EPI2810021,EPI358233,EPI358240,EPI906121,EPI906120,EPI358238,EPI906119,EPI552651,EPI2792141,EPI906118,EPI358243,EPI358231,EPI869901,EPI888222,EPI358228,EPI358230,EPI906114
Instituto De Salud Carlos Iii	Servicio De Microbiología Hospital Comarcal De Melilla	78	EPI2302116,EPI2240244,EPI2302108,EPI2240204,EPI2209583,EPI2196069,EPI2478273,EPI2196037,EPI2196021,EPI2033064,EPI2400526,EPI2130730,EPI2196093,EPI2239639,EPI2195941,EPI2209903,EPI2130714,EPI2196125,EPI2441262,EPI2240252,EPI2273714,EPI2195973,EPI2240260,EPI2012207,EPI2195989,EPI2196077,EPI2209895,EPI2195965,EPI2209631,EPI2196045,EPI2240212,EPI2273722,EPI2012199,EPI2240268,EPI2196101,EPI2196061,EPI…
Instituto De Salud Carlos Iii	Servicio De Microbiología Hospital Donostia	396	EPI1203034,EPI1215630,EPI2196357,EPI974917,EPI567979,EPI973457,EPI973454,EPI559651,EPI353799,EPI616556,EPI942522,EPI888196,EPI1010077,EPI2240532,EPI1010079,EPI1200439,EPI616553,EPI2478377,EPI509169,EPI1215632,EPI1200443,EPI1329086,EPI973447,EPI2196333,EPI1358780,EPI1215627,EPI942524,EPI1010083,EPI515629,EPI1203037,EPI995535,EPI1215628,EPI406928,EPI1341740,EPI1169850,EPI944219,EPI1336283,EPI507138…
Instituto De Salud Carlos Iii	Servicio De Microbiología Hospital General Universitario Gregorio Marañón	13	EPI2478265,EPI2302092,EPI2273681,EPI2209575,EPI2240172,EPI2441230,EPI2478257,EPI2273689,EPI2302084,EPI2525720,EPI2240164,EPI2525728,EPI2478217
Instituto De Salud Carlos Iii	Servicio De Microbiología Hospital Insular De Gran Canaria	7	EPI2195661,EPI2195653,EPI2195677,EPI2195701,EPI2195693,EPI2195669,EPI2195685
Instituto De Salud Carlos Iii	Servicio De Microbiología Hospital Meixoeiro	113	EPI616531,EPI2301996,EPI888241,EPI718694,EPI356195,EPI1968889,EPI973418,EPI567975,EPI2022434,EPI973417,EPI356201,EPI356197,EPI356198,EPI567972,EPI2302052,EPI957922,EPI510337,EPI358251,EPI2520309,EPI1968888,EPI869905,EPI358218,EPI376225,EPI369874,EPI2520349,EPI356200,EPI895566,EPI1968885,EPI2302004,EPI510339,EPI1105921,EPI1968887,EPI516568,EPI567970,EPI358253,EPI356199,EPI353766,EPI2520317,EPI2022…
Instituto De Salud Carlos Iii	Servicio De Microbiología Hospital Miguel Servet	242	EPI2440425,EPI1215601,EPI1211121,EPI616484,EPI624513,EPI1200366,EPI1002881,EPI417082,EPI1002867,EPI2209352,EPI1251851,EPI1211107,EPI2519899,EPI1213334,EPI1032448,EPI944185,EPI356175,EPI977440,EPI624514,EPI1200361,EPI973400,EPI1200350,EPI1032454,EPI916945,EPI1002874,EPI916954,EPI616481,EPI973398,EPI1002880,EPI1002873,EPI358224,EPI359510,EPI1200359,EPI1202996,EPI1213332,EPI1213335,EPI1032441,EPI977…
Instituto De Salud Carlos Iii	Servicio De Microbiología Hospital Ramón Y Cajal	84	EPI991294,EPI869911,EPI977463,EPI356204,EPI977461,EPI995498,EPI1213361,EPI977456,EPI351276,EPI991299,EPI1358764,EPI991295,EPI351274,EPI995504,EPI995500,EPI1211141,EPI356207,EPI974907,EPI974908,EPI991290,EPI864525,EPI1148259,EPI977460,EPI991303,EPI977457,EPI977459,EPI1211142,EPI869912,EPI991293,EPI995497,EPI557576,EPI995507,EPI991296,EPI977458,EPI995505,EPI991297,EPI977462,EPI1213362,EPI974911,EPI…
Instituto De Salud Carlos Iii	Servicio De Microbiología Hospital Reina Sofía	7	EPI2478305,EPI2240284,EPI2240292,EPI2273931,EPI2302212,EPI2302244,EPI2302204
Instituto De Salud Carlos Iii	Servicio De Microbiología Hospital San Pedro	131	EPI967650,EPI1155267,EPI967639,EPI1155266,EPI2080583,EPI962022,EPI895576,EPI1215621,EPI1251854,EPI1215624,EPI967638,EPI1243465,EPI895571,EPI1200405,EPI967652,EPI895580,EPI2080631,EPI962029,EPI1200404,EPI962025,EPI962023,EPI1215612,EPI1200397,EPI971588,EPI1243462,EPI1215611,EPI971579,EPI895579,EPI967646,EPI971589,EPI971585,EPI1203012,EPI973421,EPI962028,EPI1215620,EPI971582,EPI971580,EPI895581,EPI…
Instituto De Salud Carlos Iii	Servicio De Microbiología Hospital San Pedro De Alcántara	246	EPI2052306,EPI973416,EPI2301913,EPI559625,EPI906126,EPI369869,EPI1010067,EPI906127,EPI356192,EPI376220,EPI1241323,EPI1155263,EPI2240100,EPI566271,EPI2400494,EPI2002701,EPI566954,EPI906129,EPI971572,EPI1203011,EPI356193,EPI944213,EPI2130690,EPI566951,EPI927092,EPI1243451,EPI2002733,EPI2301971,EPI957917,EPI2478055,EPI1200393,EPI355418,EPI927093,EPI516581,EPI2273665,EPI369870,EPI2002709,EPI559626,EP…
Instituto De Salud Carlos Iii	Servicio De Microbiología Hospital Santa María Nai	56	EPI2012151,EPI888186,EPI2239582,EPI888183,EPI2012159,EPI2033008,EPI2239590,EPI2012103,EPI888189,EPI2080490,EPI888188,EPI1358763,EPI2012119,EPI888182,EPI2012111,EPI369876,EPI2012095,EPI2033040,EPI2033032,EPI505498,EPI2012063,EPI2012167,EPI2239599,EPI2012175,EPI2012055,EPI2080460,EPI2012135,EPI616530,EPI2032976,EPI2033016,EPI888191,EPI2012127,EPI1358760,EPI888184,EPI888190,EPI971578,EPI2032992,EPI3…
Instituto De Salud Carlos Iii	Servicio De Microbiología Hospital Universitario De Ceuta	70	EPI2301904,EPI2400422,EPI2273601,EPI2441166,EPI718671,EPI2441034,EPI971564,EPI2441054,EPI2273553,EPI973413,EPI2400438,EPI2301896,EPI731639,EPI944212,EPI718673,EPI2273577,EPI2400462,EPI1200390,EPI2692926,EPI1192079,EPI1200386,EPI2441142,EPI2692918,EPI2400398,EPI2520247,EPI2273569,EPI718672,EPI1200388,EPI2441150,EPI2441042,EPI2400430,EPI2273585,EPI1358756,EPI718674,EPI2520223,EPI1200387,EPI2400374,…
Instituto De Salud Carlos Iii	Servicio De Microbiología Hospital Universitario De Gran Canaria Doctor Negrín	108	EPI2440449,EPI355408,EPI1222079,EPI2398918,EPI392859,EPI2692749,EPI2923905,EPI2400302,EPI869877,EPI355412,EPI2400254,EPI869874,EPI2400214,EPI2011839,EPI392860,EPI1222088,EPI2011831,EPI2011815,EPI2400110,EPI2400286,EPI2400126,EPI355411,EPI869889,EPI2011847,EPI355407,EPI616500,EPI392864,EPI869876,EPI869890,EPI616502,EPI534613,EPI1222080,EPI1222070,EPI869887,EPI355410,EPI2923913,EPI2440481,EPI121560…
Instituto De Salud Carlos Iii	Servicio De Microbiología Hospital Universitario Marqués De Valdecilla	61	EPI2273200,EPI1211131,EPI2209399,EPI1010061,EPI2209391,EPI2398926,EPI2440680,EPI1202997,EPI2273184,EPI2195717,EPI1200375,EPI2195725,EPI2440576,EPI2239876,EPI2011895,EPI2209383,EPI1200374,EPI2239868,EPI2239493,EPI2611615,EPI2301381,EPI2301373,EPI2195709,EPI2002669,EPI2011887,EPI2209375,EPI2011879,EPI2440638,EPI2239852,EPI2576756,EPI2398934,EPI2440659,EPI2301389,EPI2440497,EPI2273176,EPI2440617,EPI…
Instituto De Salud Carlos Iii	Servicio De Microbiología Hospital Universitario Son Espases	158	EPI369818,EPI505499,EPI944190,EPI359524,EPI866757,EPI2130242,EPI1155254,EPI1200373,EPI944200,EPI2130250,EPI356182,EPI1032463,EPI672782,EPI369809,EPI359522,EPI507133,EPI369803,EPI501430,EPI944195,EPI2477553,EPI369821,EPI944194,EPI973406,EPI2273152,EPI971553,EPI359526,EPI566948,EPI505501,EPI369820,EPI2022198,EPI369817,EPI369805,EPI944228,EPI866755,EPI359527,EPI369806,EPI2398654,EPI944189,EPI369819,…
Instituto De Salud Carlos Iii	Servicio De Microbiología Hospital Virgen De La Arrixaca	74	EPI2302196,EPI916973,EPI2302188,EPI356216,EPI2576907,EPI2033072,EPI2209647,EPI2576923,EPI2080741,EPI2478281,EPI2576867,EPI353773,EPI2302156,EPI2520373,EPI353775,EPI2130778,EPI2792024,EPI2302124,EPI356218,EPI2576931,EPI1200420,EPI2576899,EPI516571,EPI369884,EPI356217,EPI376229,EPI621104,EPI1200417,EPI2130786,EPI369883,EPI2400534,EPI2130770,EPI2080788,EPI995512,EPI566958,EPI1200422,EPI2130802,EPI56…
Instituto De Salud Carlos Iii	Servicio De Microbiología Hospital Virgen De Las Nieves	122	EPI2301124,EPI1155246,EPI351263,EPI509184,EPI2846970,EPI2440337,EPI2032544,EPI509183,EPI2301260,EPI351261,EPI442942,EPI2477478,EPI869865,EPI2301140,EPI2440361,EPI1358739,EPI2301292,EPI2440329,EPI2130090,EPI2519819,EPI2440353,EPI2847146,EPI2519827,EPI2301284,EPI2477462,EPI2130138,EPI2032608,EPI2440305,EPI2032592,EPI2440249,EPI2692596,EPI2440369,EPI2032600,EPI2032472,EPI1358738,EPI2301196,EPI132906…
Instituto De Salud Carlos Iii	Universidad De Valladolid	8	EPI566298,EPI566273,EPI566300,EPI566301,EPI566299,EPI566303,EPI566263,EPI566302
Instituto De Salud P?blica De Chile	Instituto De Salud Publica De Chile	45	EPI2171931,EPI2171415,EPI2167834,EPI2170901,EPI2171004,EPI2171868,EPI2171664,EPI2168134,EPI2170929,EPI2167696,EPI2167814,EPI2170908,EPI2170913,EPI2167628,EPI2171286,EPI2167852,EPI2170936,EPI2167773,EPI2170890,EPI2171157,EPI2171455,EPI2167729,EPI2167790,EPI2170919,EPI2170896,EPI2171495,EPI2168238,EPI2167686,EPI2171769,EPI2167667,EPI2171372,EPI2171987,EPI2171822,EPI2172127,EPI2167749,EPI2167647,EPI…
Instituto De Salud Publica	Instituto De Salud Publica De Chile	270	EPI2529689,EPI2353491,EPI2529199,EPI2167701,EPI2529858,EPI2529029,EPI2353476,EPI2528961,EPI2529135,EPI2528721,EPI2529274,EPI2529738,EPI2163210,EPI2163370,EPI2528884,EPI2163069,EPI2171833,EPI2529704,EPI2163173,EPI2529213,EPI2528729,EPI2529745,EPI2353469,EPI2529766,EPI2163012,EPI2344045,EPI2352719,EPI2352994,EPI2529237,EPI2528692,EPI2529696,EPI2171666,EPI2529810,EPI2529000,EPI2529072,EPI2529828,EPI…
Instituto De Salud Publica De Chile	Instituto De Salud Publica De Chile	446	EPI2155708,EPI2163020,EPI2167680,EPI2159608,EPI1440321,EPI1440226,EPI1391831,EPI2176354,EPI1392517,EPI1392469,EPI2163103,EPI1574739,EPI1392613,EPI2176360,EPI1393591,EPI1392230,EPI1391900,EPI1392003,EPI1440313,EPI1574671,EPI1392058,EPI1440282,EPI1392254,EPI2168099,EPI2163218,EPI1440266,EPI1393578,EPI2163315,EPI2176299,EPI2155769,EPI1440077,EPI1574632,EPI2162949,EPI1392509,EPI2155693,EPI1392763,EPI…
Instituto De Salud Publica De Chile	Instituto De Salud Publica De Chile	187	EPI823741,EPI1279133,EPI1279085,EPI678749,EPI679032,EPI555056,EPI1047432,EPI679030,EPI1048247,EPI678756,EPI1049925,EPI977509,EPI1023690,EPI1279149,EPI1279245,EPI1391767,EPI1279237,EPI555131,EPI1281253,EPI1081404,EPI1006153,EPI977503,EPI1279253,EPI1279157,EPI1281250,EPI679042,EPI678752,EPI555053,EPI1257028,EPI555065,EPI1257099,EPI1279285,EPI1279077,EPI1047469,EPI977505,EPI679049,EPI1255883,EPI1257…
Instituto Nacional De Ciencias Medicas Y Nutricion	Hospital General Manuel Gea Gonzalez	1	EPI1806880
Instituto Nacional De Ciencias Medicas Y Nutricion	Hospital Infantil De México Federico Gómez	2	EPI1806864,EPI1806847
Instituto Nacional De Ciencias Medicas Y Nutricion	Hospital Regional De Alta Especialidad De Oaxaca	1	EPI1806873
Instituto Nacional De Ciencias Medicas Y Nutricion	Instituno Nacional De Pediatría	9	EPI1806865,EPI1806870,EPI1806872,EPI1657423,EPI1806869,EPI1806871,EPI1657422,EPI1806876,EPI1806854
Instituto Nacional De Ciencias Medicas Y Nutricion	Instituto Nacional De Ciencias Medicas Y Nutrición	2	EPI1806882,EPI1806848
Instituto Nacional De Ciencias Medicas Y Nutricion	Instituto Nacional De Enfermedades Respiratorias	9	EPI1806855,EPI1695573,EPI1806878,EPI1695565,EPI1806875,EPI1806881,EPI1806883,EPI1806850,EPI1806879
Instituto Nacional De Enfermedades Infecciosas Dr. C.g. Malbr?n	Instituto Nacional Enfermedades Infecciosas C.g.malbran	17	EPI2042433,EPI2042426,EPI2042436,EPI2042428,EPI2042423,EPI2042427,EPI2042429,EPI2042399,EPI2042434,EPI2042430,EPI2042438,EPI2042435,EPI2042432,EPI2042422,EPI2042431,EPI2042437,EPI2042425
Instituto Nacional De Epidemiolog?a Juan Hector Jara	Laboratorio De Virologia Del Instituto Nacional De Epidemiologia	1	EPI1378268
Instituto Nacional De Sa?de Dr. Ricardo Jorge	Ghent University	85	EPI2058491,EPI2058662,EPI2058648,EPI2058723,EPI2058417,EPI2058811,EPI2058707,EPI2058962,EPI2058795,EPI2058834,EPI2059026,EPI2058654,EPI2058779,EPI2059074,EPI2058994,EPI2058539,EPI2058483,EPI2058409,EPI2058914,EPI2058826,EPI2058866,EPI2058393,EPI2058970,EPI2058611,EPI2058401,EPI2058635,EPI2058930,EPI2058555,EPI2058882,EPI2058499,EPI2058603,EPI2059058,EPI2058425,EPI2058507,EPI2058763,EPI2059082,EPI…
Instituto Nacional De Sa?de Dr. Ricardo Jorge	Instituto Nacional De Saúde Dr. Ricardo Jorge	268	EPI2116393,EPI2116217,EPI1973466,EPI2021406,EPI2021636,EPI2001068,EPI2021792,EPI2000868,EPI2116632,EPI2115897,EPI2000876,EPI2002877,EPI2116369,EPI2021702,EPI2021160,EPI2116424,EPI2000820,EPI2116233,EPI2021812,EPI2021232,EPI2000806,EPI2021542,EPI2116576,EPI2116017,EPI2116321,EPI2116161,EPI2116584,EPI2001036,EPI2000980,EPI2021733,EPI2116528,EPI2021240,EPI1973482,EPI2000972,EPI2116648,EPI2116656,EPI…
Instituto Nacional De Sa?de Dr. Ricardo Jorge	National Institute Of Health Dr. Ricardo Jorge, Infectious Diseases Department, National Influenza Reference Laboratory	325	EPI2307855,EPI2307055,EPI2130029,EPI2247073,EPI2119449,EPI2247063,EPI2119393,EPI2307863,EPI2307103,EPI2307087,EPI2307271,EPI2307239,EPI2119897,EPI2307807,EPI2247037,EPI2058595,EPI2307207,EPI2119593,EPI2119937,EPI2058954,EPI2307415,EPI2119953,EPI2307455,EPI2307079,EPI2247057,EPI2307783,EPI2307423,EPI2496828,EPI2129933,EPI2214831,EPI2307543,EPI2308007,EPI2119713,EPI2307767,EPI2307839,EPI2119961,EPI…
Instituto Nacional De Saude (insa)	Instituto Nacional De Saude (insa)	1	EPI1332059
Instituto Nacional De Saude Dr. Ricardo Jorge	National Institute Of Health Dr. Ricardo Jorge, Infectious Diseases Department, National Influenza Reference Laboratory	16	EPI2822757,EPI2899414,EPI2933266,EPI2933250,EPI2899393,EPI2822736,EPI2822749,EPI2899446,EPI2933258,EPI2899430,EPI2899401,EPI2899422,EPI2822728,EPI2899438,EPI2822741,EPI2899406
Instituto Nacional Enfermedades Infecciosas C.g.malbran	Malbran, Instituto Nacional De Enfermedades Infecciosas Anlis C.g.	47	EPI1059704,EPI1059706,EPI1059713,EPI1059717,EPI1059695,EPI1059691,EPI1059727,EPI1059730,EPI1059731,EPI1059720,EPI1059699,EPI1059710,EPI1059711,EPI1059725,EPI1059694,EPI1059716,EPI1059686,EPI1059705,EPI1059703,EPI1059690,EPI1059700,EPI1059712,EPI1059702,EPI1059693,EPI1059732,EPI1059714,EPI1059721,EPI1059692,EPI1059689,EPI1059698,EPI1059729,EPI1059715,EPI1059724,EPI1059697,EPI1059701,EPI1059719,EPI…
Instituto Nacional Enfermedades Infecciosas C.g.malbran	Servicio De Virosis Respiratorias Inei Anlis "carlos G. Malbran"	1	EPI1059685
Instituto Oswaldo Cruz Fiocruz	Laboratório Central De Saúde Pública Professor Gonçalo Moniz, Lacen Ba	7	EPI1584362,EPI1584394,EPI1584396,EPI1584344,EPI1584360,EPI1584345,EPI1584398
Instituto Oswaldo Cruz Fiocruz	Laboratório Central Do Estado Do Paraná Lacen/pr	5	EPI1584410,EPI1584407,EPI1584409,EPI1584364,EPI1584377
Instituto Oswaldo Cruz Fiocruz	Lacen/es Laboratório Central De Saúde Pública Do Espírito Santo	13	EPI1584355,EPI1584351,EPI1584401,EPI1584403,EPI1584353,EPI1584348,EPI1584346,EPI1584352,EPI1584418,EPI1584357,EPI1584349,EPI1584354,EPI1584420
Instituto Oswaldo Cruz Fiocruz	Lacen/rs Laboratório Central De Saúde Pública Do Rio Grande Do Sul	8	EPI1584389,EPI1584387,EPI1584383,EPI1584384,EPI1584386,EPI1584392,EPI1584390,EPI1584378
Instituto Oswaldo Cruz Fiocruz	Lacen/sc	12	EPI1584416,EPI1584368,EPI1584412,EPI1584372,EPI1584366,EPI1584370,EPI1584373,EPI1584391,EPI1584343,EPI1584381,EPI1584375,EPI1584414
Instituto Oswaldo Cruz Fiocruz	Lacen/se Laboratório Central De Saúde Pública De Sergipe Instituto Parreira Horta	1	EPI1584358
Instituto Oswaldo Cruz Fiocruz Laboratory Of Respiratory Viruses And Measles (lvrs)	Funed Mg	37	EPI1384633,EPI1188367,EPI1279466,EPI1279463,EPI2339181,EPI2339165,EPI2339108,EPI2339118,EPI2339141,EPI1947860,EPI2339133,EPI2339173,EPI1947852,EPI1279464,EPI2461746,EPI2339149,EPI1279462,EPI2339157,EPI1188368,EPI1279467,EPI2339076,EPI2339126,EPI1188371,EPI1279461,EPI1384635,EPI1279465,EPI1188369,EPI1279468,EPI2339092,EPI2339116,EPI2339084,EPI1045695,EPI1040840,EPI1045693,EPI1045694,EPI2339068,EPI…
Instituto Oswaldo Cruz Fiocruz Laboratory Of Respiratory Viruses And Measles (lvrs)	Instituto Oswaldo Cruz Fiocruz Laboratory Of Respiratory Viruses And Measles (lvrs)	212	EPI1947732,EPI1953926,EPI1949055,EPI1953559,EPI1948913,EPI1948383,EPI1953302,EPI2217534,EPI1949023,EPI1949071,EPI1948355,EPI1948906,EPI2008502,EPI1948423,EPI1947716,EPI1953918,EPI1948214,EPI1953294,EPI1953318,EPI1948028,EPI1948132,EPI1954223,EPI1954022,EPI1948020,EPI1954119,EPI1953882,EPI1953858,EPI1948973,EPI1954167,EPI1948184,EPI2327852,EPI2217811,EPI1953429,EPI1949039,EPI1948100,EPI1948415,EPI…
Instituto Oswaldo Cruz Fiocruz Laboratory Of Respiratory Viruses And Measles (lvrs)	Laboratorio Central Do Estado Do Rio De Janeiro Lacen/rj Noel Nutels	44	EPI1953886,EPI1953958,EPI1947780,EPI1953950,EPI1948302,EPI1954014,EPI1946274,EPI1947884,EPI1946270,EPI1954006,EPI1946262,EPI1953942,EPI1953902,EPI1948318,EPI1947772,EPI1953990,EPI1953998,EPI1953966,EPI2195513,EPI1947932,EPI1953974,EPI1948310,EPI1953894,EPI1948294,EPI2195505,EPI1948286,EPI1946249,EPI1947876,EPI1947948,EPI1947868,EPI1953982,EPI2195497,EPI2195489,EPI1954247,EPI1947892,EPI1947964,EPI…
Instituto Oswaldo Cruz Fiocruz Laboratory Of Respiratory Viruses And Measles (lvrs)	Laboratory Of Respiratory Viruses And Measles, Oswaldo Cruz Institution, Oswaldo Cruz Foundation	1	EPI2195521
Instituto Oswaldo Cruz Fiocruz Laboratory Of Respiratory Viruses And Measles (lvrs)	Laboratório Central De Saúde Publica Do Estado Da Bahia	12	EPI2206866,EPI2206910,EPI2206539,EPI2206531,EPI2206893,EPI2206523,EPI2206881,EPI2206850,EPI2206449,EPI2206941,EPI2206926,EPI2206547
Instituto Oswaldo Cruz Fiocruz Laboratory Of Respiratory Viruses And Measles (lvrs)	Laboratório Central De Saúde Pública (lacen Rj)	33	EPI2328020,EPI1040853,EPI2328012,EPI1279508,EPI1798777,EPI1279505,EPI2327980,EPI2327996,EPI1040825,EPI1040824,EPI1040820,EPI1040822,EPI1040826,EPI2008141,EPI2328004,EPI1279507,EPI1279509,EPI2008157,EPI2327988,EPI2327972,EPI1798765,EPI1040827,EPI2328044,EPI2008289,EPI2008149,EPI1040823,EPI2328060,EPI1798987,EPI1986839,EPI2328028,EPI2328036,EPI1040852,EPI1279506
Instituto Oswaldo Cruz Fiocruz Laboratory Of Respiratory Viruses And Measles (lvrs)	Laboratório Central De Saúde Pública De Alagoas, Lacen Al	43	EPI2206457,EPI2461473,EPI1953746,EPI2461434,EPI2339189,EPI1953810,EPI1953778,EPI2461415,EPI1953826,EPI1954231,EPI1953754,EPI2217803,EPI2328204,EPI1953842,EPI1279426,EPI2245246,EPI1953706,EPI1953794,EPI1953834,EPI1953770,EPI1953738,EPI1953698,EPI1953722,EPI1954238,EPI1953690,EPI1953685,EPI2328220,EPI1953850,EPI1953762,EPI1953656,EPI1953671,EPI1953663,EPI1953802,EPI1953730,EPI1953648,EPI1953714,EPI…
Instituto Oswaldo Cruz Fiocruz Laboratory Of Respiratory Viruses And Measles (lvrs)	Laboratório Central De Saúde Pública De Goias	1	EPI2209292
Instituto Oswaldo Cruz Fiocruz Laboratory Of Respiratory Viruses And Measles (lvrs)	Laboratório Central De Saúde Pública Professor Gonçalo Moniz, Lacen Ba	17	EPI1384640,EPI1040835,EPI2031544,EPI1949105,EPI1949097,EPI1949085,EPI1949079,EPI2031564,EPI2338943,EPI2338950,EPI2338964,EPI2217787,EPI2245262,EPI2217795,EPI2031536,EPI2245254,EPI1949089
Instituto Oswaldo Cruz Fiocruz Laboratory Of Respiratory Viruses And Measles (lvrs)	Laboratório Central Do Estado Do Paraná Lacen/pr	144	EPI2245387,EPI2008450,EPI2245435,EPI1040848,EPI2245516,EPI1040842,EPI2042478,EPI2031556,EPI2206956,EPI1040844,EPI2217779,EPI2245411,EPI1384646,EPI2236626,EPI1040849,EPI2217710,EPI1279497,EPI1279502,EPI2008426,EPI1384663,EPI2008434,EPI1188381,EPI2245444,EPI2206555,EPI1279499,EPI1045685,EPI1054521,EPI1798927,EPI1045686,EPI1384670,EPI1420257,EPI2461408,EPI2236633,EPI2217694,EPI2245476,EPI1949121,EPI…
Instituto Oswaldo Cruz Fiocruz Laboratory Of Respiratory Viruses And Measles (lvrs)	Lacen Sc	76	EPI2245677,EPI2206489,EPI1798810,EPI2218344,EPI1384657,EPI2218376,EPI1040833,EPI2008297,EPI1279525,EPI2613371,EPI2008273,EPI1279531,EPI1188376,EPI2461423,EPI1798789,EPI2206465,EPI1798819,EPI2218384,EPI2613425,EPI2206494,EPI2008497,EPI1045703,EPI2328132,EPI1279528,EPI2218400,EPI2245661,EPI1279535,EPI1045711,EPI1798827,EPI2328108,EPI1040859,EPI2218352,EPI2461680,EPI1420256,EPI1188377,EPI1040834,EPI…
Instituto Oswaldo Cruz Fiocruz Laboratory Of Respiratory Viruses And Measles (lvrs)	Lacen/es Laboratório Central De Saúde Pública Do Espírito Santo	53	EPI2245283,EPI2245315,EPI2245275,EPI1279448,EPI1054524,EPI2245291,EPI2461499,EPI1954041,EPI2245307,EPI2245355,EPI2245323,EPI1798966,EPI1043547,EPI1279449,EPI2328276,EPI1043553,EPI2461482,EPI1279452,EPI1188373,EPI2461525,EPI2461533,EPI1045689,EPI1045690,EPI1045691,EPI2461491,EPI1279453,EPI2461517,EPI2461541,EPI1054523,EPI2461508,EPI2245270,EPI2245339,EPI1279450,EPI2328284,EPI1954035,EPI1279447,EPI…
Instituto Oswaldo Cruz Fiocruz Laboratory Of Respiratory Viruses And Measles (lvrs)	Lacen/rs Laboratório Central De Saúde Pública Do Rio Grande Do Sul	96	EPI2608350,EPI1043550,EPI2608232,EPI1040854,EPI2206763,EPI2008180,EPI2008259,EPI2008405,EPI2682709,EPI2608238,EPI1798880,EPI2206567,EPI2206612,EPI2206835,EPI2206732,EPI1798862,EPI1040855,EPI2245653,EPI2008251,EPI2245556,EPI2608336,EPI2245588,EPI2245604,EPI2008382,EPI2206620,EPI2206779,EPI2206596,EPI2245572,EPI1045680,EPI2008228,EPI2236586,EPI2206685,EPI2008352,EPI2608328,EPI2581208,EPI2008359,EPI…
Instituto Oswaldo Cruz Fiocruz Laboratory Of Respiratory Viruses And Measles (lvrs)	Lacen/sc	20	EPI2236660,EPI2217518,EPI2217654,EPI2236561,EPI1043549,EPI2217670,EPI2217510,EPI2217630,EPI2236664,EPI2217503,EPI2217638,EPI2217614,EPI1041343,EPI2236657,EPI2217622,EPI2236650,EPI2217526,EPI2217606,EPI2217646,EPI2217662
Instituto Oswaldo Cruz Fiocruz Laboratory Of Respiratory Viruses And Measles (lvrs)	Lacen/se Laboratório Central De Saúde Pública De Sergipe Instituto Parreira Horta	8	EPI2031504,EPI1040861,EPI1040860,EPI2031508,EPI1040862,EPI1043548,EPI1986792,EPI1986784
Iss	University Of Perugia	2	EPI438360,EPI438358
Istituto Superiore Di Sanit?	University Of Florence	3	EPI923006,EPI531942,EPI923318
Istituto Superiore Di Sanit?	University Of Milan	9	EPI623819,EPI623824,EPI922984,EPI623823,EPI623821,EPI623825,EPI922996,EPI623820,EPI922989
Istituto Superiore Di Sanit?	University Of Parma	11	EPI623817,EPI604726,EPI758727,EPI744871,EPI922974,EPI623818,EPI744874,EPI531938,EPI922972,EPI922976,EPI604725
Istituto Superiore Di Sanit?	University Of Perugia	1	EPI586478
Istituto Superiore Di Sanit?	University Of Trieste	5	EPI758730,EPI922980,EPI758733,EPI922982,EPI922978
Istituto Superiore Di Sanit?	Università Cattolica Del Sacro Cuore	3	EPI531944,EPI758693,EPI586479
Istituto Superiore Di Sanit?	Università Degli Studi Di Padova	2	EPI741476,EPI744869
Istituto Superiore Di Sanit? (iss)	Amedeo Di Savoia Hospital	2	EPI1447792,EPI1584045
Istituto Superiore Di Sanit? (iss)	Laboratorio Aziendale Di Microbiologia E Virologia/comprensorio Sanitario Di Bolzano	9	EPI2315259,EPI2315237,EPI2315186,EPI2314935,EPI1230558,EPI1352626,EPI2315184,EPI2315205,EPI2115430
Istituto Superiore Di Sanit? (iss)	Sc (uco) Igiene E Sanità Pubblica, University Of Trieste	4	EPI2115422,EPI2115425,EPI2115423,EPI2115421
Istituto Superiore Di Sanit? (iss)	University Of Milan	34	EPI1384278,EPI1385058,EPI1384267,EPI1447777,EPI1447781,EPI1384279,EPI1755766,EPI1447775,EPI2115444,EPI1384268,EPI1384281,EPI1447774,EPI1384277,EPI2115447,EPI2115448,EPI1241803,EPI1385059,EPI1381437,EPI1384274,EPI1384280,EPI2314420,EPI1447779,EPI2115446,EPI1384276,EPI1447776,EPI1447780,EPI1384272,EPI1384269,EPI2314409,EPI1381438,EPI2314422,EPI1384275,EPI2115445,EPI1755768
Istituto Superiore Di Sanit? (iss)	University Of Parma	27	EPI1755764,EPI2314394,EPI2314411,EPI1352623,EPI1584064,EPI2314399,EPI1352552,EPI997558,EPI1352515,EPI1352521,EPI1755762,EPI2314424,EPI1584066,EPI2314408,EPI1584069,EPI2314385,EPI2314387,EPI1584068,EPI1584063,EPI1230559,EPI1352514,EPI1584062,EPI1584067,EPI2314507,EPI1352522,EPI1584065,EPI1352628
Istituto Superiore Di Sanit? (iss)	University Of Perugia	10	EPI2115438,EPI1447772,EPI2115442,EPI997157,EPI1447771,EPI997155,EPI2115436,EPI1447773,EPI2115440,EPI2115434
Istituto Superiore Di Sanit? (iss)	University Of Sassari	15	EPI2115453,EPI2115449,EPI1447785,EPI997436,EPI2115451,EPI2115454,EPI997222,EPI2115452,EPI1447787,EPI1447782,EPI1447783,EPI997294,EPI1447784,EPI1755769,EPI1447786
Istituto Superiore Di Sanit? (iss)	University Of Trieste	14	EPI1675236,EPI1755752,EPI1584049,EPI1755751,EPI1385160,EPI1584047,EPI1385161,EPI2115025,EPI1584050,EPI1675235,EPI1675238,EPI1385162,EPI1675237,EPI997710
Istituto Superiore Di Sanit? (iss)	Università Cattolica Del Sacro Cuore	12	EPI1381384,EPI1381386,EPI1381383,EPI1381388,EPI1381385,EPI1158135,EPI997153,EPI997149,EPI997151,EPI1381382,EPI1381381,EPI1381387
Istituto Superiore Di Sanit? (iss)	Università Degli Studi Di Padova	14	EPI1675239,EPI1384228,EPI1384233,EPI1384255,EPI1384256,EPI1158151,EPI1384251,EPI1675240,EPI1384236,EPI1384244,EPI1158168,EPI1384243,EPI1384254,EPI1158159
Istituto Superiore Di Sanit? (iss)	Università Degli Studi Di Palermo, Dipartimento Di Scienze Per La Promozione Della Salute	14	EPI1584056,EPI1352517,EPI1584060,EPI2315188,EPI1584061,EPI1352512,EPI1352513,EPI2315190,EPI1352519,EPI1584051,EPI1584054,EPI1675241,EPI2314423,EPI1584058
Istituto Superiore Di Sanit? (iss)	Università Politecnica Delle Marche	3	EPI1970426,EPI1970430,EPI1970428
Istituto Superiore Di Sanit? (iss)	Uoc Policlinico Di Bari Dimo	2	EPI1755747,EPI1755749
Istituto Superiore Di Sanita'	University Of Milan	1	EPI926628
Jiangsu Center Of Disease Prevent And Control	Jiangsu Provincial Center For Disease Control And Prevention	1	EPI675732
Jiangsu Provincial Center For Disease Control & Prevention	Jiangsu Provincial Center For Disease Control And Prevention	3	EPI675741,EPI450524,EPI675737
Jining Center For Disease Control And Prevention	Jining Center For Disease Control And Prevention	67	EPI2846780,EPI2846390,EPI2846820,EPI2846358,EPI2823948,EPI2841963,EPI2846828,EPI2824068,EPI2841750,EPI2846708,EPI2841971,EPI2841915,EPI2842049,EPI2842082,EPI2846732,EPI2846748,EPI2846844,EPI2846342,EPI2841766,EPI2841939,EPI2841742,EPI2841734,EPI2846756,EPI2841883,EPI2846788,EPI2842074,EPI2824076,EPI2846724,EPI2841774,EPI2846796,EPI2841726,EPI2846366,EPI2846772,EPI2841718,EPI2846350,EPI2846682,EPI…
Jining Center For Disease Control And Prevention	Jining Center For Disease Control And Prevention	2	EPI2841907,EPI2841899
Johns Hopkins Bloomberg School Of Public Health	Johns Hopkins Center Of Excellence For Influenza Surveillance And Research (jh Ceirs)	2	EPI2718209,EPI2718171
Johns Hopkins Bloomberg School Of Public Health	Macha Research Trust	1	EPI2718186
Johns Hopkins School Of Medicine	Johns Hopkins School Of Medicine	638	EPI2641843,EPI2125882,EPI2216989,EPI2347934,EPI2348317,EPI2217370,EPI2216875,EPI2217227,EPI2126827,EPI2216384,EPI2348301,EPI2217259,EPI2641721,EPI2348325,EPI2641827,EPI2641841,EPI2353288,EPI2217155,EPI2353033,EPI2348437,EPI2126300,EPI2641893,EPI2126260,EPI2353191,EPI2641629,EPI2641655,EPI2126881,EPI2641619,EPI2641763,EPI2216560,EPI2126614,EPI2641597,EPI2217267,EPI2353229,EPI2217820,EPI2641829,EPI…
Johns Hopkins University Bloomberg School Of Public Health	Johns Hopkins Center Of Excellence For Influenza Research And Surveillance (jh Ceirs)	5	EPI2420083,EPI2419740,EPI2420091,EPI2419724,EPI2419732
Kemri Wellcome Trust Research Programme	Kemri Wellcome Trust Research Programme (kwtrp)	45	EPI2807346,EPI2807069,EPI2807207,EPI2807077,EPI2807135,EPI2807199,EPI2807290,EPI2807239,EPI2807141,EPI2807386,EPI2807314,EPI2807111,EPI2807402,EPI2807159,EPI2807322,EPI2807255,EPI2807370,EPI2807298,EPI2807127,EPI2807191,EPI2807354,EPI2807093,EPI2807306,EPI2807119,EPI2807085,EPI2807175,EPI2807103,EPI2807183,EPI2807271,EPI2807410,EPI2807167,EPI2807330,EPI2807338,EPI2807231,EPI2807223,EPI2807215,EPI…
Kemri Wellcome Trust Research Programme (kwtrp)	Kemri Wellcome Trust Research Programme (kwtrp)	1	EPI1603424
Kemri Wellcome Trust Research Programme (kwtrp)	Kemri Wellcome Trust Research Programme Cgmrc	94	EPI1603384,EPI1603098,EPI1602928,EPI1604540,EPI1603203,EPI1603106,EPI1603368,EPI1602955,EPI1603470,EPI1604282,EPI1603446,EPI1603376,EPI1603146,EPI1603416,EPI1603462,EPI1603130,EPI1604858,EPI1604266,EPI1603219,EPI1604426,EPI1603154,EPI1603051,EPI1604367,EPI1603003,EPI1603195,EPI1603304,EPI1604848,EPI1604519,EPI1604511,EPI1604257,EPI1603344,EPI1603336,EPI1604306,EPI1604874,EPI1604394,EPI1602963,EPI…
Kenya Medical Research Institute	Kemri Wellcome Trust Research Programme Cgmrc	2	EPI1603059,EPI1603043
King Fahad Medical City	Asif Naeem	3	EPI2240748,EPI2240752,EPI2240746
Korea Disease Control And Prevention Agency (kdca)	Korea Disease Control And Prevention Agency (kdca)	233	EPI2735040,EPI2735037,EPI2404551,EPI2404491,EPI2454919,EPI2404665,EPI2735118,EPI2538803,EPI2404545,EPI2404575,EPI2470490,EPI2404677,EPI2735058,EPI2404512,EPI2508587,EPI2404599,EPI2508559,EPI2735172,EPI2508555,EPI2404698,EPI2454913,EPI2404671,EPI2735166,EPI2404473,EPI2735106,EPI2508562,EPI2404560,EPI2793231,EPI2404515,EPI2404620,EPI2538812,EPI2538804,EPI2454946,EPI2404440,EPI2404674,EPI2470453,EPI…
Laborat?rio Central De Sa?de P?blica Do Mato Grosso	Laboratorio Central Do Estado De Mato Grosso / Lacen Mt	19	EPI2580910,EPI2580958,EPI2580778,EPI2580942,EPI2580864,EPI2580918,EPI2579227,EPI2580832,EPI2580967,EPI2580794,EPI2580848,EPI2580817,EPI2580840,EPI2580809,EPI2580894,EPI2580902,EPI2580801,EPI2580878,EPI2580926
Laborat?rio Central De Sa?de Publica Do Estado Da Bahia	Laboratório Central De Saúde Pública Professor Gonçalo Moniz, Lacen Ba	249	EPI2186195,EPI2186208,EPI2664770,EPI2186255,EPI2186387,EPI2185753,EPI2663046,EPI2186441,EPI2185894,EPI2185546,EPI2186448,EPI2664747,EPI2664792,EPI2185489,EPI2664836,EPI2185739,EPI2185620,EPI2186036,EPI2664615,EPI2186092,EPI2185789,EPI2185578,EPI2185586,EPI2663219,EPI2186314,EPI2186278,EPI2663288,EPI2185600,EPI2663188,EPI2185978,EPI2663165,EPI2185694,EPI2664852,EPI2664778,EPI2663007,EPI2186005,EPI…
Laboratoire National De Sant?	?	1	EPI996983
Laboratoire National De Sant?	Laboratoire National De Santé	6	EPI356251,EPI675408,EPI356253,EPI457423,EPI457420,EPI457422
Laboratoire National De Sant?	Laboratoire National De Santé	393	EPI995325,EPI1383432,EPI2034729,EPI1671178,EPI2517694,EPI2518098,EPI1384587,EPI2092810,EPI1384582,EPI996980,EPI2517775,EPI2517943,EPI2518369,EPI2518106,EPI1494116,EPI995489,EPI1671196,EPI995331,EPI2518321,EPI2517657,EPI1390013,EPI2517887,EPI1389963,EPI2518007,EPI2517903,EPI2517670,EPI1755423,EPI2034895,EPI2517263,EPI1493940,EPI2517551,EPI1493964,EPI2518449,EPI2518219,EPI2517959,EPI1384566,EPI9956…
Laboratoire National De Sant? Luxembourg	Laboratoire National De Santé	1	EPI673027
Laboratoire National De Sante	Laboratoire National De Santé	18	EPI869852,EPI869856,EPI837585,EPI926188,EPI869860,EPI926133,EPI926194,EPI837586,EPI926185,EPI926191,EPI926016,EPI926078,EPI869858,EPI869850,EPI931478,EPI926013,EPI869848,EPI869854
Laboratoire National De Sante	Laboratoire National De Santé	4	EPI2944476,EPI2944493,EPI2944485,EPI2944468
Laboratorio Central De Salud Publica	Laboratorio Central De Salud Publica	8	EPI1318101,EPI1318113,EPI1318115,EPI1318109,EPI1318102,EPI1318112,EPI1318116,EPI1318105
Laboratorio Nacional De Salud, Guatemala	Laboratorio Nacional De Salud, Guatemala	5	EPI2791758,EPI2791811,EPI2791769,EPI2791885,EPI2791780
Los Angeles County Department Of Public Health	Los Angeles County Public Health Laboratories	1	EPI2107300
Los Angeles County Department Of Public Health	University Of Southern California Clinical Laboratories	24	EPI2107388,EPI2107468,EPI2107340,EPI2107460,EPI2107332,EPI2107372,EPI2107316,EPI2107444,EPI2107348,EPI2107452,EPI2107356,EPI2107484,EPI2107492,EPI2107380,EPI2107436,EPI2107404,EPI2107420,EPI2100889,EPI2107476,EPI2107364,EPI2107412,EPI2107396,EPI2107428,EPI2107324
Lsu Health Shreveport	Lsuhs Emerging Viral Threat Lab	8	EPI2400066,EPI2400052,EPI2557742,EPI2557629,EPI2557734,EPI2557644,EPI2557681,EPI2557689
Luxembourg Institute Of Health	Institut De Recherche En Sciences De La Santé (irss)	29	EPI1020056,EPI1020092,EPI1020095,EPI1020105,EPI1020089,EPI1020063,EPI1020104,EPI1020103,EPI1020093,EPI1020108,EPI1020107,EPI1020100,EPI1020102,EPI1020090,EPI1020099,EPI1020061,EPI1020106,EPI1020098,EPI1020058,EPI1020097,EPI1020096,EPI1020062,EPI1020091,EPI1020060,EPI1020101,EPI1020088,EPI1020094,EPI1020057,EPI1020059
Maladies Infectieuses, Hospices Civils De Lyon	Center For Infectious Diseases Research	5	EPI2250794,EPI2250833,EPI2250822,EPI2250808,EPI2250780
Maladies Infectieuses, Hospices Civils De Lyon	Center For Veterinary Diagnostics Regional Animal Health Office No.6	2	EPI2250526,EPI2250542
Maladies Infectieuses, Hospices Civils De Lyon	Cnr Virus Des Infections Respiratoires France Sud	124	EPI2265017,EPI2266526,EPI2265929,EPI2265164,EPI2265218,EPI2265858,EPI2266868,EPI2265190,EPI2266483,EPI2266028,EPI2266832,EPI2266945,EPI2265051,EPI2265158,EPI2266613,EPI2265324,EPI2266767,EPI2266882,EPI2266952,EPI2265819,EPI2266743,EPI2265135,EPI2265942,EPI2265281,EPI2266788,EPI2265535,EPI2265176,EPI2266839,EPI2265477,EPI2265100,EPI2266910,EPI2266653,EPI2265368,EPI2265310,EPI2266633,EPI2266000,EPI…
Maladies Infectieuses, Hospices Civils De Lyon	Institute Of Epidemiology And Infectious Diseases Ams Of Ukraine	29	EPI2100608,EPI2100528,EPI2100592,EPI2100728,EPI2100536,EPI2100616,EPI2100680,EPI2100560,EPI2100640,EPI2100632,EPI2100576,EPI2100520,EPI2100624,EPI2100672,EPI2100276,EPI2100696,EPI2100688,EPI2100656,EPI2100704,EPI2100648,EPI2100600,EPI2100552,EPI2100712,EPI2100568,EPI2100584,EPI2100512,EPI2100544,EPI2100720,EPI2100664
Maladies Infectieuses, Hospices Civils De Lyon	Kenya Medical Research Institute	67	EPI2251113,EPI2250997,EPI2251097,EPI2251068,EPI2250865,EPI2250915,EPI2251250,EPI2251075,EPI2250983,EPI2251293,EPI2251005,EPI2251178,EPI2251857,EPI2250936,EPI2251019,EPI2251256,EPI2251136,EPI2251243,EPI2251158,EPI2251041,EPI2251207,EPI2251121,EPI2251082,EPI2251047,EPI2250859,EPI2251012,EPI2251035,EPI2251329,EPI2250892,EPI2251286,EPI2251300,EPI2250959,EPI2251229,EPI2250885,EPI2251171,EPI2250879,EPI…
Maladies Infectieuses, Hospices Civils De Lyon	Molecular Biology/microbiology Research Laboratory. Universidade Federal Do Paraná	15	EPI2274721,EPI2274768,EPI2274749,EPI2274755,EPI2274714,EPI2274735,EPI2274686,EPI2274693,EPI2274700,EPI2274728,EPI2274761,EPI2274742,EPI2274130,EPI2274707,EPI2274775
Maladies Infectieuses, Hospices Civils De Lyon	Pasteur Institut Of Côte D'ivoire	1	EPI2250332
Malbran	Servicio De Virosis Respiratorias Inei Anlis "carlos G. Malbran"	1	EPI443684
Malbran	Servicio De Virosis Respiratorias Inei Anlis Carlos G. Malbran	59	EPI407343,EPI407062,EPI407057,EPI407710,EPI407226,EPI407212,EPI407709,EPI407232,EPI407230,EPI407219,EPI407237,EPI407345,EPI407785,EPI407352,EPI407215,EPI407234,EPI407210,EPI407236,EPI407058,EPI407209,EPI407347,EPI407214,EPI407227,EPI407239,EPI407341,EPI407222,EPI564885,EPI407228,EPI407233,EPI407067,EPI407225,EPI443683,EPI407064,EPI407224,EPI407217,EPI407211,EPI407708,EPI407344,EPI407056,EPI407786…
Marshfield Clinic Research Institute	University Of Michigan Clinical Microbiology Laboratory	172	EPI2168749,EPI2169237,EPI2169077,EPI2168509,EPI2168345,EPI2168453,EPI2168908,EPI2169669,EPI2169053,EPI2169021,EPI2168602,EPI2168701,EPI2168899,EPI2169325,EPI2168949,EPI2168685,EPI2169157,EPI2168717,EPI2168882,EPI2169341,EPI2169189,EPI2169133,EPI2169677,EPI2169229,EPI2168619,EPI2168856,EPI2169085,EPI2168636,EPI2169149,EPI2169605,EPI2168941,EPI2169013,EPI2169573,EPI2169629,EPI2169005,EPI2169589,EPI…
Medical University Of Vienna	Department Of Virology, Medical University Vienna	50	EPI2234570,EPI2068451,EPI2257416,EPI2436538,EPI2398477,EPI2234619,EPI2398525,EPI2398501,EPI2398453,EPI2257400,EPI2398445,EPI2398493,EPI2257376,EPI2436528,EPI2234599,EPI2257408,EPI2068499,EPI2068475,EPI2398485,EPI2068507,EPI2257336,EPI2234543,EPI2257424,EPI2398461,EPI2257432,EPI2398557,EPI2068483,EPI2068491,EPI2398517,EPI2234586,EPI2257368,EPI2398437,EPI2436575,EPI2068443,EPI2398429,EPI2257352,EPI…
Medical University Vienna	?	4	EPI556502,EPI502967,EPI438488,EPI555147
Medical University Vienna	Department Of Virology, Medical University Vienna	999	EPI2005357,EPI1982828,EPI1381488,EPI364830,EPI2539299,EPI515986,EPI516809,EPI2005409,EPI1985865,EPI997141,EPI2244064,EPI583961,EPI408478,EPI878347,EPI2073487,EPI1019897,EPI2475031,EPI879282,EPI356495,EPI1043218,EPI712591,EPI1675167,EPI998926,EPI1381490,EPI1364897,EPI2340029,EPI1255969,EPI2475039,EPI733253,EPI2033252,EPI508330,EPI554636,EPI359719,EPI1753837,EPI2028363,EPI1753861,EPI1753797,EPI3596…
Medical University Vienna	Medical University Of Vienna	11	EPI2244648,EPI2238132,EPI2238138,EPI2238140,EPI2244039,EPI2244656,EPI2244654,EPI2244650,EPI2244041,EPI2244652,EPI2244043
Mentougou District Center For Diseases Prevention And Control	Beijing Mentougou Ddistrict Center For Diseases Prevention And Control，beijing 102300，beijing，china.	8	EPI1850234,EPI1850236,EPI1850235,EPI1850232,EPI1850233,EPI1850239,EPI1850238,EPI1850237
Microbiology Services Colindale, Public Health England	Gart Naval General Hospital	8	EPI831436,EPI831435,EPI831429,EPI831431,EPI831433,EPI831432,EPI831430,EPI831434
Microbiology Services Colindale, Public Health England	Health Protection Agency	6	EPI1030355,EPI1023926,EPI1030353,EPI1030351,EPI1028216,EPI611448
Microbiology Services Colindale, Public Health England	Microbiology Services Colindale, Public Health England	2397	EPI1200214,EPI1242157,EPI611730,EPI1030390,EPI1732891,EPI1732307,EPI1144805,EPI1189261,EPI1665730,EPI1666450,EPI1139546,EPI1242317,EPI1666546,EPI1635261,EPI1204374,EPI1732643,EPI1747119,EPI1666826,EPI1028265,EPI1199286,EPI1152567,EPI1678617,EPI611698,EPI1678601,EPI1741181,EPI1732979,EPI626694,EPI1732291,EPI1676765,EPI626943,EPI1746494,EPI1635203,EPI1139506,EPI1797199,EPI879084,EPI1204670,EPI16666…
Microbiology University Politecnica Delle Marche	?	1	EPI917074
Microbiology University Politecnica Delle Marche	Laboratorio Di Virologia Azienda Ospedaliero Universitaria Ospedali Riuniti Ancona	46	EPI1383643,EPI917071,EPI917302,EPI917296,EPI917284,EPI1383889,EPI917073,EPI917286,EPI917072,EPI917300,EPI1383641,EPI917280,EPI1383642,EPI1383706,EPI917285,EPI917096,EPI917070,EPI1383888,EPI917097,EPI917276,EPI917281,EPI917299,EPI917303,EPI917305,EPI917283,EPI917298,EPI1381529,EPI917304,EPI1381530,EPI917086,EPI1381763,EPI1383607,EPI917308,EPI917282,EPI917306,EPI1383445,EPI917307,EPI917087,EPI91730…
Ministry Of Health And Wellness, Mauritius	National Influenza Centre, Department Of Molecular Biology And Virology	21	EPI2506787,EPI2794225,EPI2506770,EPI2506811,EPI2506781,EPI2506715,EPI2506751,EPI2506805,EPI2794231,EPI2506722,EPI2506728,EPI2506746,EPI2495685,EPI2506765,EPI2304558,EPI2506733,EPI2506792,EPI2506741,EPI2506775,EPI2506797,EPI2506758
Ministry Of Health Turkey	Refik Saydam National Public Health Agency	126	EPI1045253,EPI1370143,EPI1045241,EPI1045207,EPI1045229,EPI1370157,EPI1370173,EPI1370193,EPI1243337,EPI1346489,EPI1045219,EPI1370137,EPI1370133,EPI1045269,EPI1370181,EPI1370165,EPI1346467,EPI1352546,EPI1346487,EPI1045215,EPI1045223,EPI1045225,EPI1045155,EPI1045187,EPI1045203,EPI1045231,EPI1346477,EPI1352532,EPI1045265,EPI1346471,EPI1370141,EPI1045193,EPI1243355,EPI1045213,EPI1243341,EPI1045251,EPI…
Ministry Of Health, Central Public Health Laboratory	Central Public Health Laboratories Oman	19	EPI2881975,EPI2881965,EPI2881893,EPI2881901,EPI2773426,EPI2881939,EPI2881951,EPI2881870,EPI2881943,EPI2773430,EPI2881970,EPI2881909,EPI2881885,EPI2881925,EPI2881917,EPI2881979,EPI2881932,EPI2881959,EPI2881878
Ministry Of Health, Singapore	?	34	EPI874008,EPI873856,EPI873952,EPI873960,EPI873904,EPI874056,EPI873976,EPI873968,EPI873872,EPI874120,EPI873832,EPI873912,EPI874096,EPI873880,EPI874024,EPI874112,EPI873920,EPI874040,EPI873944,EPI873864,EPI874104,EPI873848,EPI874080,EPI873840,EPI874000,EPI873928,EPI874016,EPI874064,EPI874072,EPI873896,EPI873984,EPI873888,EPI873992,EPI873936
Ministry Of Health, Singapore	Centers For Disease Control And Prevention	1	EPI780183
Ministry Of Health, Singapore	Ministry Of Health, Singapore	832	EPI1638709,EPI1380577,EPI2085080,EPI2614814,EPI730537,EPI2085624,EPI1646504,EPI2085400,EPI2616398,EPI547594,EPI2616658,EPI2084792,EPI2283073,EPI957338,EPI1630391,EPI1646448,EPI731186,EPI2292483,EPI2617506,EPI2292507,EPI1594850,EPI2292051,EPI2292067,EPI2616666,EPI2084656,EPI2084768,EPI2617578,EPI2085136,EPI1594882,EPI1023714,EPI2291803,EPI2085392,EPI2616314,EPI727532,EPI2085120,EPI2084928,EPI13879…
Moru Tropical Health Network	Lao Oxford Mahosot Wellcome Trust Research Unit (lomwru)	104	EPI2890831,EPI2884087,EPI2890807,EPI2879180,EPI2879237,EPI2884135,EPI2890719,EPI2881502,EPI2884071,EPI2882253,EPI2890639,EPI2881478,EPI2895063,EPI2890735,EPI2882109,EPI2879261,EPI2881542,EPI2881446,EPI2890655,EPI2879196,EPI2882205,EPI2890599,EPI2879093,EPI2881630,EPI2879172,EPI2882173,EPI2881606,EPI2890575,EPI2890839,EPI2890751,EPI2882189,EPI2879253,EPI2879212,EPI2882245,EPI2881590,EPI2882157,EPI…
N.f. Gamaleya Research Center For Epidemiology And Microbiology	Nic Russia, Ivanovsky Research Institute Of Virology	4	EPI1722102,EPI1722086,EPI1722094,EPI1722078
National Center For Communicable Diseases	?	4	EPI1352797,EPI1191879,EPI1190127,EPI1355119
National Center For Communicable Diseases	National Center For Communicable Diseases	5	EPI1671784,EPI1384527,EPI1671782,EPI1384529,EPI1671783
National Center For Communicable Diseases	National Centre For Disease Control (ncdc)	2	EPI1384525,EPI1384523
National Center For Disease Control And Public Health, Georgia	?	1	EPI945615
National Center For Disease Control And Public Health, Georgia	National Center For Disease Control And Public Health, Georgia	14	EPI2699108,EPI2697578,EPI2699116,EPI2699084,EPI2699092,EPI2699124,EPI2699068,EPI2699060,EPI943379,EPI1040257,EPI2699076,EPI960022,EPI984999,EPI2699100
National Center For Expertise, Kazakhstan	Csee	6	EPI1200852,EPI1200854,EPI1200853,EPI1200858,EPI1200856,EPI1200855
National Center For Expertise, Kazakhstan	Laboratory Of Virology, National Center Of Expertise, Branch In Karagandy Region	6	EPI2044682,EPI2044681,EPI2044689,EPI2044683,EPI2044690,EPI2044680
National Center For Expertise, Kazakhstan	Laboratory Of Virology, National Center Of Expertise, Branch In Nur Sultan City	14	EPI2044679,EPI2042533,EPI2042535,EPI2042530,EPI2042536,EPI2042531,EPI2042534,EPI2042529,EPI2042524,EPI2042525,EPI2042532,EPI2042528,EPI2042527,EPI2042526
National Center For Expertise, Kazakhstan	National Centre Of Expertise In Astana	6	EPI1172766,EPI1172696,EPI1172907,EPI1172856,EPI1172608,EPI1172461
National Centre For Disease Control (ncdc)	?	2	EPI646574,EPI903977
National Centre For Disease Control (ncdc)	National Center For Communicable Diseases	17	EPI903980,EPI903978,EPI874765,EPI917335,EPI903981,EPI930845,EPI903979,EPI874760,EPI873642,EPI646570,EPI925798,EPI903976,EPI874763,EPI903982,EPI930840,EPI646573,EPI646572
National Centre Of Expertise In Astana	?	1	EPI1001920
National Centre Of Expertise In Astana	Csee	6	EPI1001909,EPI1001918,EPI1001914,EPI1001925,EPI978605,EPI978596
National Centre Of Expertise In Astana	Laboratory Of Virology, National Center Of Expertise, Branch In Nur Sultan City	1	EPI2041944
National Centre Of Infectious And Parasitic Diseases	National Influenza Laboratory, Natl. Center Of Inf. & Parasitic Dis	6	EPI2775850,EPI2784466,EPI2777213,EPI2775858,EPI2784474,EPI2775816
National Influenza Center	National Center For Communicable Diseases	4	EPI461838,EPI443680,EPI461848,EPI461845
National Influenza Center Lebanon	National Influenza Center Rafic Hariri University Hospital	1	EPI2587916
National Influenza Center, Ministry Of Health	Departamento De Laboratorio De Salud Pública (dlsp)	27	EPI1998559,EPI2149308,EPI2149306,EPI2149305,EPI1584057,EPI1311469,EPI2149302,EPI2149311,EPI2149303,EPI1584059,EPI1311471,EPI2149307,EPI2149304,EPI2149301,EPI2149299,EPI2149296,EPI2149297,EPI1998563,EPI1311470,EPI2149310,EPI1998561,EPI1998565,EPI2149309,EPI2149312,EPI2149298,EPI2149300,EPI1054831
National Influenza Center, Ministry Of Health	National Influenza Center, Ministry Of Health	1	EPI1998557
National Influenza Center, Zambia	National Influenza Center, Zambia	1	EPI2773624
National Influenza Center, Zambia	University Teaching Hospital, Moh Zambia	63	EPI2841489,EPI2869661,EPI2773303,EPI2843079,EPI2843080,EPI2785440,EPI2773619,EPI2773580,EPI2762689,EPI2876394,EPI2869635,EPI2773585,EPI2580720,EPI2759272,EPI2605948,EPI2759241,EPI2580978,EPI2773516,EPI2762679,EPI2876370,EPI2580719,EPI2876378,EPI2782317,EPI2763082,EPI2876356,EPI2760872,EPI2869660,EPI2876343,EPI2773572,EPI2876384,EPI2763786,EPI2763780,EPI2773488,EPI2842108,EPI2842861,EPI2580976,EPI…
National Influenza Centre For Northern Greece	?	1	EPI475820
National Influenza Centre For Northern Greece	Aristotelian University Of Thessaloniki	18	EPI1595395,EPI1596974,EPI1596969,EPI1596978,EPI1596975,EPI1595397,EPI1596972,EPI1596967,EPI1596968,EPI1595354,EPI1596971,EPI1595396,EPI1596977,EPI1596973,EPI1596976,EPI1596966,EPI1595394,EPI1596970
National Influenza Centre For Northern Greece	National Influenza Centre For N Greece	19	EPI1595347,EPI1595348,EPI2337668,EPI1748800,EPI1748801,EPI2337673,EPI2337674,EPI2957599,EPI2337671,EPI1595345,EPI2337667,EPI2337672,EPI2337670,EPI1595373,EPI2337669,EPI1595346,EPI1748798,EPI1748802,EPI1748799
National Influenza Centre For Northern Greece	National Influenza Centre For Northern Greece	24	EPI973372,EPI475811,EPI972354,EPI972356,EPI475819,EPI525441,EPI475821,EPI525186,EPI475813,EPI475824,EPI525081,EPI525185,EPI525167,EPI475822,EPI475780,EPI475800,EPI525118,EPI972355,EPI525133,EPI972352,EPI972357,EPI972351,EPI973371,EPI475823
National Institute For Biological Standards And Control (nibsc)	Center For Diseases Control And Prevention	1	EPI2775680
National Institute For Biological Standards And Control (nibsc)	Centers For Disease Control And Prevention	1	EPI1858150
National Institute For Biological Standards And Control (nibsc)	Crick Worldwide Influenza Centre	2	EPI731467,EPI2775687
National Institute For Biological Standards And Control (nibsc)	Csl Ltd	1	EPI2775690
National Institute For Biological Standards And Control (nibsc)	Erasmus Medical Center	1	EPI2031875
National Institute For Biological Standards And Control (nibsc)	Government Virus Unit	2	EPI1719960,EPI743790
National Institute For Biological Standards And Control (nibsc)	Hobart Pathology	1	EPI1881249
National Institute For Biological Standards And Control (nibsc)	Hopital Cantonal Universitaire De Geneves	1	EPI1318863
National Institute For Biological Standards And Control (nibsc)	Influenza Surveillance Centre For Disease Control	2	EPI1881253,EPI1918692
National Institute For Biological Standards And Control (nibsc)	Institut Pasteur	1	EPI1318861
National Institute For Biological Standards And Control (nibsc)	Institute Of Medical And Veterinary Science (imvs)	1	EPI1639729
National Institute For Biological Standards And Control (nibsc)	Institute Pasteur Du Cambodia	1	EPI1853964
National Institute For Biological Standards And Control (nibsc)	Kansas Department Of Health And Environment	1	EPI1398431
National Institute For Biological Standards And Control (nibsc)	Michigan Department Of Community Health	1	EPI1922836
National Institute For Biological Standards And Control (nibsc)	National Institute For Medical Research	1	EPI696955
National Institute For Biological Standards And Control (nibsc)	Pennsylvania Department Of Health	1	EPI1804937
National Institute For Biological Standards And Control (nibsc)	Queensland Health Scientific Services	2	EPI1380212,EPI1318103
National Institute For Biological Standards And Control (nibsc)	Rhode Island Department Of Health	1	EPI1380214
National Institute For Biological Standards And Control (nibsc)	Texas Department Of State Health Services Laboratory Services	1	EPI731465
National Institute For Biological Standards And Control (nibsc)	Who Collaborating Centre For Reference And Research On Influenza	2	EPI696965,EPI746473
National Institute For Biological Standards And Control (nibsc)	Who National Influenza Centre	1	EPI843842
National Institute For Biological Standards And Control (nibsc)	Who National Influenza Centre, National Institute Of Medical Research (nimr)	1	EPI2775684
National Institute For Communicable Diseases	National Institute For Communicable Disease	1	EPI1381368
National Institute For Communicable Diseases (nicd)	National Institute For Communicable Disease	4	EPI2312531,EPI2610323,EPI2508401,EPI2508393
National Institute For Communicable Diseases (nicd)	National Institute For Communicable Diseases	3	EPI2073538,EPI2073535,EPI2073537
National Institute For Communicable Diseases (nicd)	National Institute For Communicable Diseases (nicd)	382	EPI2688963,EPI2689000,EPI2610498,EPI2689056,EPI2653062,EPI2610376,EPI2610235,EPI2610243,EPI2773909,EPI2610211,EPI2688477,EPI2688298,EPI2688689,EPI2610331,EPI2610139,EPI2725276,EPI2688976,EPI2610528,EPI2725083,EPI2610424,EPI2610251,EPI2688670,EPI2689164,EPI2725091,EPI2688221,EPI2653132,EPI2688646,EPI2688666,EPI2687927,EPI2688384,EPI2724984,EPI2725284,EPI2774147,EPI2773941,EPI2610360,EPI2688190,EPI…
National Institute For Communicable Diseases (nicd)	National Institute For Communicable Diseases (nicd)	6	EPI2310641,EPI2312160,EPI2508385,EPI2312539,EPI2508377,EPI2219550
National Institute For Health And Welfare	Fimlab Laboratories	1	EPI2119367
National Institute For Health And Welfare	Helsinki University Central Hospital, Laboratory Services (huslab)	33	EPI2119330,EPI1673683,EPI2119322,EPI2119314,EPI2068526,EPI2068346,EPI2119346,EPI1635978,EPI2119318,EPI1355450,EPI2119349,EPI2068521,EPI2068345,EPI678236,EPI2119321,EPI1355449,EPI2119326,EPI2119329,EPI2068351,EPI2119350,EPI1355527,EPI2068529,EPI2068303,EPI2119353,EPI2068349,EPI2068434,EPI2068525,EPI1635977,EPI1635976,EPI2068350,EPI2119317,EPI2068517,EPI2068522
National Institute For Health And Welfare	Itä Suomen Laboratoriokeksus (islab)	2	EPI2119307,EPI2119309
National Institute For Health And Welfare	Itä Suomen Laboratoriokeskus (islab)	6	EPI2119362,EPI2119363,EPI2119370,EPI2119359,EPI2119355,EPI2119366
National Institute For Health And Welfare	National Institute For Health And Welfare	254	EPI1260176,EPI557055,EPI678237,EPI1447819,EPI1251412,EPI1447759,EPI898468,EPI900403,EPI1447755,EPI1447797,EPI502960,EPI1447741,EPI376426,EPI1380209,EPI557064,EPI1636276,EPI1673669,EPI1380203,EPI1001239,EPI897561,EPI1251416,EPI557062,EPI640596,EPI879385,EPI1380201,EPI1447763,EPI898518,EPI1447769,EPI640847,EPI376423,EPI598653,EPI1260186,EPI899919,EPI1001152,EPI873650,EPI1447825,EPI881291,EPI376422,…
National Institute For Health And Welfare	Nordlab Oulu	1	EPI2119325
National Institute For Health And Welfare	Satadiag	7	EPI2119371,EPI2119358,EPI2119304,EPI2119301,EPI2119374,EPI2119375,EPI2068530
National Institute For Health And Welfare	Turku University Hospital Laboratories	9	EPI2119310,EPI2119337,EPI2119341,EPI2119342,EPI2119334,EPI2119313,EPI2119338,EPI2119333,EPI2119345
National Institute For Health And Welfare	Turku University Hospital, Department Of Clinical Virology	2	EPI1345909,EPI1331980
National Institute For Medical Research	?	20	EPI358919,EPI536330,EPI358963,EPI358877,EPI358923,EPI541422,EPI536336,EPI536326,EPI536332,EPI358965,EPI536338,EPI358961,EPI358967,EPI536328,EPI358875,EPI358959,EPI358921,EPI358957,EPI358925,EPI536334
National Institute For Medical Research	Aalesund Sjukehus	3	EPI377361,EPI557346,EPI563274
National Institute For Medical Research	Akershus University Hospital	2	EPI530621,EPI543138
National Institute For Medical Research	Aristotelian University Of Thessaloniki	6	EPI445899,EPI563077,EPI516909,EPI215108,EPI215134,EPI563073
National Institute For Medical Research	Barcelona, Facultad De Medicina	11	EPI515167,EPI215063,EPI515230,EPI445880,EPI515169,EPI215067,EPI445903,EPI215069,EPI215065,EPI445878,EPI515165
National Institute For Medical Research	Cantacuzino Institute	16	EPI536370,EPI319302,EPI358937,EPI358909,EPI358915,EPI215077,EPI503288,EPI536374,EPI215075,EPI309733,EPI536418,EPI359021,EPI503341,EPI309727,EPI536311,EPI536307
National Institute For Medical Research	Central Health Laboratory	14	EPI210100,EPI574631,EPI487700,EPI574627,EPI214980,EPI487694,EPI487698,EPI347449,EPI487696,EPI347429,EPI405950,EPI210101,EPI574632,EPI574629
National Institute For Medical Research	Central Public Health Laboratory	2	EPI460542,EPI460536
National Institute For Medical Research	Central Public Health Laboratory, Ministry Of Health	6	EPI558088,EPI558090,EPI558084,EPI558092,EPI574648,EPI558086
National Institute For Medical Research	Central Virology Laboratory Israel (nic)	32	EPI563113,EPI319258,EPI215079,EPI539818,EPI574617,EPI319252,EPI426071,EPI272120,EPI319250,EPI563095,EPI539820,EPI539812,EPI319256,EPI354185,EPI272119,EPI319254,EPI563104,EPI539810,EPI505186,EPI426077,EPI272121,EPI426079,EPI354174,EPI563087,EPI539808,EPI539816,EPI515191,EPI426075,EPI539814,EPI516911,EPI354187,EPI426073
National Institute For Medical Research	Centre For Diseases Control And Prevention	3	EPI549505,EPI549512,EPI549502
National Institute For Medical Research	Centre Pasteur Du Cameroun	65	EPI309699,EPI445862,EPI543100,EPI293985,EPI309703,EPI293988,EPI293994,EPI359061,EPI445866,EPI438683,EPI445856,EPI438723,EPI272112,EPI319209,EPI476761,EPI319208,EPI438685,EPI543108,EPI438677,EPI516895,EPI272113,EPI445907,EPI293979,EPI438673,EPI438721,EPI516903,EPI445858,EPI543112,EPI530597,EPI214984,EPI438669,EPI543106,EPI438679,EPI476759,EPI543104,EPI309697,EPI445860,EPI543098,EPI543114,EPI359063…
National Institute For Medical Research	Croatian Institute Of Public Health	3	EPI563019,EPI503280,EPI503278
National Institute For Medical Research	Crr Virus Influenza Region Sud	52	EPI498401,EPI392216,EPI503355,EPI392218,EPI395017,EPI557265,EPI503312,EPI499596,EPI498347,EPI232974,EPI392307,EPI416478,EPI319262,EPI309693,EPI557310,EPI416498,EPI392195,EPI392276,EPI210090,EPI557338,EPI395037,EPI331073,EPI557314,EPI416488,EPI319300,EPI215037,EPI331071,EPI557263,EPI499606,EPI557308,EPI395039,EPI392214,EPI210089,EPI331075,EPI557312,EPI397686,EPI395011,EPI416500,EPI416516,EPI498389…
National Institute For Medical Research	D.i. Ivanovsky Research Institute Of Virology Moph Of Rf,moscow	4	EPI574537,EPI574535,EPI574531,EPI574533
National Institute For Medical Research	Department Of Virology, Medical University Vienna	1	EPI558018
National Institute For Medical Research	Drammen Hospital / Vestreviken Hf, Department For Medical Microbiology Section Drammen	1	EPI530627
National Institute For Medical Research	Erasmus Medical Center	6	EPI574638,EPI354199,EPI574642,EPI354205,EPI354203,EPI354201
National Institute For Medical Research	Erasmus University Of Rotterdam	7	EPI499602,EPI557328,EPI499604,EPI499600,EPI426093,EPI352683,EPI426091
National Institute For Medical Research	Gart Naval General Hospital	22	EPI574603,EPI377326,EPI368907,EPI377328,EPI574605,EPI574601,EPI574597,EPI539572,EPI438699,EPI539570,EPI438701,EPI438703,EPI377325,EPI377334,EPI368901,EPI574704,EPI574599,EPI445882,EPI368903,EPI368911,EPI574607,EPI438697
National Institute For Medical Research	Government Virus Unit	82	EPI287102,EPI574611,EPI539578,EPI500288,EPI214952,EPI287110,EPI426061,EPI551862,EPI352773,EPI500284,EPI287112,EPI302201,EPI551864,EPI539580,EPI426065,EPI551880,EPI211541,EPI287145,EPI464685,EPI319239,EPI279885,EPI551860,EPI539802,EPI347427,EPI279879,EPI551872,EPI302199,EPI331093,EPI214988,EPI500282,EPI287104,EPI539804,EPI287149,EPI287106,EPI287100,EPI214950,EPI232968,EPI279883,EPI557298,EPI500286…
National Institute For Medical Research	Health Protection Agency	62	EPI574573,EPI416492,EPI416490,EPI450662,EPI450660,EPI503284,EPI272103,EPI536316,EPI450652,EPI319221,EPI215010,EPI574567,EPI405890,EPI405892,EPI346603,EPI408115,EPI574579,EPI450654,EPI377293,EPI405886,EPI498355,EPI503286,EPI416496,EPI215002,EPI215006,EPI503282,EPI574581,EPI450658,EPI377295,EPI574571,EPI377301,EPI210092,EPI574575,EPI301362,EPI272102,EPI272100,EPI498353,EPI377299,EPI557273,EPI574569…
National Institute For Medical Research	Health Protection Inspectorate	18	EPI466756,EPI466758,EPI377306,EPI210076,EPI466752,EPI466750,EPI377323,EPI377307,EPI377315,EPI377317,EPI574583,EPI377319,EPI377311,EPI377313,EPI377304,EPI377309,EPI377321,EPI466754
National Institute For Medical Research	Hellenic Pasteur Institute	17	EPI358945,EPI358885,EPI319304,EPI358889,EPI368826,EPI215093,EPI358891,EPI301370,EPI309691,EPI358893,EPI358887,EPI368828,EPI417001,EPI445905,EPI516925,EPI358897,EPI215061
National Institute For Medical Research	Hopital Cantonal Universitaire De Geneves	25	EPI215144,EPI516935,EPI530685,EPI530681,EPI354156,EPI445898,EPI563370,EPI515225,EPI359023,EPI214940,EPI359025,EPI354154,EPI563365,EPI215142,EPI368933,EPI516937,EPI530683,EPI354152,EPI215055,EPI214942,EPI426111,EPI450681,EPI215053,EPI426113,EPI450683
National Institute For Medical Research	Hopital Charles Nicolle	6	EPI319305,EPI346609,EPI215056,EPI346611,EPI500196,EPI215057
National Institute For Medical Research	Hospital Clínic	1	EPI574662
National Institute For Medical Research	Infectology Center Of Latvia	2	EPI358991,EPI358993
National Institute For Medical Research	Innlandet Hospital Trust, Division Lillehammer, Department For Microbiology	1	EPI377367
National Institute For Medical Research	Institut National D'hygi&egrave;ne	11	EPI563202,EPI574634,EPI347403,EPI215122,EPI352761,EPI352757,EPI352755,EPI352753,EPI352801,EPI302191,EPI352759
National Institute For Medical Research	Institut Pasteur	18	EPI279889,EPI557279,EPI215029,EPI215033,EPI272122,EPI543140,EPI215031,EPI272123,EPI476787,EPI215103,EPI476790,EPI417025,EPI417033,EPI215130,EPI417031,EPI272124,EPI557350,EPI215132
National Institute For Medical Research	Institut Pasteur D'algerie	16	EPI426031,EPI352793,EPI438659,EPI215126,EPI563356,EPI562978,EPI232972,EPI232970,EPI515153,EPI319204,EPI319202,EPI352795,EPI352697,EPI574501,EPI352797,EPI215124
National Institute For Medical Research	Institut Pasteur De Dakar	65	EPI574553,EPI563035,EPI368893,EPI539798,EPI347451,EPI347445,EPI395043,EPI563040,EPI417021,EPI368888,EPI539799,EPI347428,EPI214968,EPI541414,EPI561771,EPI214966,EPI541418,EPI214960,EPI574559,EPI368897,EPI368892,EPI539794,EPI347433,EPI347419,EPI347436,EPI347417,EPI368895,EPI347454,EPI347414,EPI347431,EPI417019,EPI417015,EPI395015,EPI347426,EPI214972,EPI347443,EPI574555,EPI368923,EPI347424,EPI347444…
National Institute For Medical Research	Institut Pasteur De Madagascar	76	EPI347418,EPI450666,EPI346615,EPI235377,EPI392292,EPI302219,EPI319270,EPI319272,EPI392288,EPI561789,EPI561785,EPI346613,EPI466971,EPI302221,EPI450634,EPI302205,EPI302213,EPI214990,EPI235367,EPI210085,EPI515205,EPI319278,EPI210081,EPI450687,EPI395019,EPI302229,EPI347430,EPI561783,EPI392284,EPI392286,EPI302211,EPI319280,EPI516931,EPI302207,EPI392282,EPI445832,EPI210082,EPI346617,EPI347421,EPI279887…
National Institute For Medical Research	Institute National D'hygiene	2	EPI530689,EPI530691
National Institute For Medical Research	Institute Of Epidemiology And Infectious Diseases Ams Of Ukraine	42	EPI500303,EPI377440,EPI462003,EPI536360,EPI210065,EPI377375,EPI377421,EPI530599,EPI536416,EPI377413,EPI530603,EPI461963,EPI536410,EPI377285,EPI377417,EPI500301,EPI530704,EPI464693,EPI377415,EPI461969,EPI377419,EPI377371,EPI530702,EPI530693,EPI558102,EPI462001,EPI530615,EPI530605,EPI536358,EPI532880,EPI377287,EPI309731,EPI530607,EPI462005,EPI461967,EPI530601,EPI461965,EPI377438,EPI461999,EPI532822…
National Institute For Medical Research	Institute Of Immunology And Virology Torlak	46	EPI539621,EPI539629,EPI539582,EPI392220,EPI326123,EPI326119,EPI326131,EPI539631,EPI326115,EPI326121,EPI461955,EPI326111,EPI392300,EPI392205,EPI461987,EPI392317,EPI392206,EPI539641,EPI326125,EPI326129,EPI326109,EPI539584,EPI326127,EPI392197,EPI392221,EPI461957,EPI461956,EPI543080,EPI392201,EPI392319,EPI210066,EPI392208,EPI210078,EPI392305,EPI392203,EPI326113,EPI392199,EPI392298,EPI392274,EPI326117…
National Institute For Medical Research	Institute Of Public Health	24	EPI359031,EPI379811,EPI379821,EPI574489,EPI574497,EPI379819,EPI359029,EPI574493,EPI379827,EPI379829,EPI379815,EPI574495,EPI392296,EPI541410,EPI379823,EPI379817,EPI574499,EPI541408,EPI215150,EPI359027,EPI574491,EPI379813,EPI379825,EPI541406
National Institute For Medical Research	Institute Of Public Health	9	EPI532858,EPI460540,EPI532854,EPI460538,EPI532848,EPI532852,EPI532850,EPI532856,EPI536388
National Institute For Medical Research	Instituto De Salud Carlos Iii	44	EPI539568,EPI558036,EPI498349,EPI558038,EPI352722,EPI358873,EPI539550,EPI358879,EPI358999,EPI426053,EPI426089,EPI352720,EPI561761,EPI539611,EPI309735,EPI352726,EPI557223,EPI561763,EPI557227,EPI561765,EPI558062,EPI505243,EPI507881,EPI505215,EPI215146,EPI505207,EPI498391,EPI558064,EPI352724,EPI563005,EPI558034,EPI352716,EPI302186,EPI574507,EPI561757,EPI563010,EPI426125,EPI557302,EPI539552,EPI426055…
National Institute For Medical Research	Instituto Di Igiene	1	EPI397687
National Institute For Medical Research	Instituto Nacional De Enfermedades Infecciosas	37	EPI301352,EPI405880,EPI543144,EPI294007,EPI301348,EPI301354,EPI543096,EPI543090,EPI543092,EPI294013,EPI331083,EPI543128,EPI301350,EPI294001,EPI543120,EPI543122,EPI301346,EPI301356,EPI543142,EPI543084,EPI543130,EPI543088,EPI301340,EPI331087,EPI543116,EPI543082,EPI543146,EPI301342,EPI301344,EPI293999,EPI543124,EPI543094,EPI294010,EPI543118,EPI543126,EPI331085,EPI543086
National Institute For Medical Research	Instituto Nacional De Saude	32	EPI416999,EPI450632,EPI210091,EPI464697,EPI347416,EPI417027,EPI503316,EPI558052,EPI352763,EPI379800,EPI558056,EPI426085,EPI450664,EPI503318,EPI563162,EPI539588,EPI379798,EPI563155,EPI379796,EPI352767,EPI302203,EPI352765,EPI426087,EPI319260,EPI215020,EPI215081,EPI539590,EPI464671,EPI558054,EPI503314,EPI539586,EPI347453
National Institute For Medical Research	Istanbul University	6	EPI426117,EPI500184,EPI500277,EPI500186,EPI500180,EPI500182
National Institute For Medical Research	Istituto Superiore Di Sanità	60	EPI532860,EPI503322,EPI558094,EPI505271,EPI354178,EPI503339,EPI354177,EPI532826,EPI215107,EPI354146,EPI354160,EPI354136,EPI392309,EPI379802,EPI558044,EPI392322,EPI532844,EPI354134,EPI354162,EPI505253,EPI536368,EPI215105,EPI215035,EPI558040,EPI532846,EPI558072,EPI461988,EPI215091,EPI354150,EPI309739,EPI354180,EPI532824,EPI215101,EPI426107,EPI309741,EPI392311,EPI445892,EPI354158,EPI379833,EPI461997…
National Institute For Medical Research	Ivanovsky Research Institute Of Virology Rams	11	EPI539645,EPI450668,EPI466806,EPI505239,EPI539637,EPI505237,EPI539617,EPI466788,EPI539639,EPI539643,EPI505241
National Institute For Medical Research	Laboratoire National De Sante	5	EPI210068,EPI558058,EPI558060,EPI210075,EPI215022
National Institute For Medical Research	Laboratory Directorate	23	EPI515195,EPI358979,EPI358971,EPI563136,EPI516915,EPI516923,EPI563128,EPI515201,EPI516917,EPI358973,EPI515199,EPI516913,EPI515197,EPI358977,EPI358975,EPI516919,EPI358969,EPI574619,EPI438709,EPI563123,EPI438707,EPI515193,EPI516921
National Institute For Medical Research	Laboratory For Virology, National Institute Of Public Health	42	EPI536404,EPI536390,EPI460562,EPI503347,EPI377398,EPI536392,EPI549539,EPI503343,EPI377403,EPI377394,EPI377396,EPI536398,EPI505263,EPI215045,EPI377390,EPI377388,EPI503345,EPI561799,EPI536402,EPI335697,EPI377386,EPI352713,EPI505265,EPI377392,EPI460560,EPI352709,EPI460566,EPI215047,EPI460564,EPI460570,EPI331081,EPI460568,EPI536394,EPI352711,EPI561797,EPI516933,EPI536400,EPI377405,EPI536396,EPI377400…
National Institute For Medical Research	Laboratory Of Influenza And Ili	9	EPI379803,EPI379805,EPI539613,EPI539615,EPI379774,EPI466965,EPI379809,EPI466786,EPI379807
National Institute For Medical Research	Landspitali University Hospital	21	EPI405900,EPI461975,EPI379790,EPI379780,EPI464691,EPI536342,EPI461981,EPI405896,EPI379786,EPI379782,EPI461977,EPI379794,EPI536344,EPI379788,EPI405914,EPI461983,EPI464689,EPI379792,EPI536346,EPI536340,EPI461979
National Institute For Medical Research	Lithuanian Aids Center Laboratory	23	EPI539602,EPI468002,EPI468006,EPI539594,EPI476778,EPI539592,EPI541469,EPI541444,EPI468010,EPI468000,EPI539598,EPI539609,EPI468004,EPI539608,EPI539596,EPI539600,EPI539604,EPI539606,EPI468008,EPI476781,EPI214976,EPI468014,EPI468012
National Institute For Medical Research	Mater Dei Hospital	5	EPI438711,EPI563197,EPI574625,EPI563175,EPI563185
National Institute For Medical Research	Microbiology Services Colindale, Public Health England	4	EPI574577,EPI574565,EPI309725,EPI557271
National Institute For Medical Research	Ministry Of Health Of Ukraine	38	EPI532862,EPI379843,EPI379849,EPI445901,EPI462013,EPI462009,EPI532874,EPI462012,EPI500299,EPI462007,EPI536412,EPI377428,EPI377426,EPI426123,EPI379847,EPI377436,EPI532866,EPI536414,EPI532864,EPI377434,EPI462011,EPI532872,EPI377422,EPI377430,EPI379853,EPI532876,EPI377424,EPI532870,EPI505273,EPI532868,EPI377432,EPI532878,EPI379841,EPI379855,EPI426119,EPI379845,EPI379851,EPI426121
National Institute For Medical Research	Ministry Of Health Riyadh	1	EPI347456
National Institute For Medical Research	Ministry Of Health Sultanate Of Oman	2	EPI551898,EPI551896
National Institute For Medical Research	National Centre For Disease Control And Public Health	17	EPI532820,EPI532818,EPI392247,EPI210083,EPI530613,EPI392237,EPI392229,EPI392248,EPI530609,EPI392233,EPI532816,EPI392235,EPI392231,EPI392245,EPI392243,EPI392239,EPI530611
National Institute For Medical Research	National Centre For Preventive Medicine	16	EPI503324,EPI487704,EPI319288,EPI319284,EPI215112,EPI487706,EPI319286,EPI319298,EPI319290,EPI319296,EPI503327,EPI461990,EPI215110,EPI487702,EPI319294,EPI319292
National Institute For Medical Research	National Centre Of Infectious And	23	EPI450648,EPI530580,EPI368848,EPI530592,EPI368844,EPI530582,EPI368841,EPI368833,EPI530596,EPI368829,EPI368842,EPI368831,EPI368846,EPI530588,EPI368837,EPI368835,EPI530586,EPI368839,EPI530578,EPI530590,EPI530584,EPI368940,EPI450646
National Institute For Medical Research	National Influenza Centre Of Iraq	1	EPI302235
National Institute For Medical Research	National Institute For Communicable Disease	21	EPI210088,EPI335734,EPI335726,EPI347439,EPI335724,EPI335718,EPI335716,EPI210097,EPI347442,EPI335728,EPI335732,EPI335730,EPI347452,EPI335722,EPI335720,EPI211546,EPI331067,EPI210086,EPI347446,EPI210087,EPI347406
National Institute For Medical Research	National Institute For Health And Welfare	17	EPI536324,EPI536322,EPI210098,EPI539564,EPI536320,EPI272107,EPI210099,EPI539558,EPI397685,EPI347441,EPI358935,EPI319223,EPI574585,EPI574587,EPI211548,EPI272106,EPI539566
National Institute For Medical Research	National Institute For Medical Research	1	EPI287092
National Institute For Medical Research	National Institute For Public Health And The Environment (rivm)	7	EPI557322,EPI574640,EPI574646,EPI574644,EPI557318,EPI557326,EPI557514
National Institute For Medical Research	National Institute Of Health	1	EPI215059
National Institute For Medical Research	National Institute Of Infectious Diseases (niid)	2	EPI541446,EPI476764
National Institute For Medical Research	National Institute Of Public Health	5	EPI460552,EPI215083,EPI460550,EPI574545,EPI574547
National Institute For Medical Research	National Institute Of Public Health National Institute Of Hygiene	14	EPI530667,EPI530706,EPI530661,EPI530659,EPI530671,EPI530653,EPI530669,EPI530651,EPI530655,EPI530675,EPI530663,EPI530673,EPI530665,EPI530657
National Institute For Medical Research	National Public Health Institute Of Slovakia	13	EPI215073,EPI536376,EPI347407,EPI461992,EPI536309,EPI461994,EPI461961,EPI536366,EPI536386,EPI346593,EPI461959,EPI461973,EPI215071
National Institute For Medical Research	National Reference Laboratory	31	EPI450638,EPI445830,EPI358983,EPI503309,EPI539834,EPI503297,EPI539826,EPI539830,EPI438661,EPI346622,EPI438719,EPI438663,EPI503294,EPI358981,EPI346620,EPI539836,EPI503303,EPI461953,EPI358871,EPI438667,EPI445828,EPI539832,EPI503300,EPI438717,EPI505229,EPI515203,EPI346624,EPI539828,EPI539822,EPI539824,EPI438665
National Institute For Medical Research	National Virus Reference Laboratory	36	EPI377338,EPI377336,EPI467998,EPI358947,EPI319248,EPI358951,EPI467988,EPI426067,EPI467982,EPI377342,EPI467984,EPI354189,EPI347438,EPI467980,EPI536350,EPI536348,EPI515187,EPI467994,EPI426069,EPI536356,EPI319246,EPI354191,EPI536354,EPI358953,EPI467992,EPI515189,EPI467996,EPI319243,EPI377340,EPI319244,EPI358955,EPI377344,EPI358949,EPI536352,EPI503292,EPI467990
National Institute For Medical Research	Nicosia General Hospital	2	EPI516905,EPI516907
National Institute For Medical Research	Norwegian Institute Of Public Health	5	EPI352787,EPI352785,EPI326137,EPI326135,EPI326133
National Institute For Medical Research	Osaka Prefectural Institute Of Public Health	1	EPI476785
National Institute For Medical Research	Oslo University Hospital, Ulleval Hospital, Dept. Of Microbiology	2	EPI532838,EPI530641
National Institute For Medical Research	Ostfold Hospital Fredrikstad, Dept. Of Microbiology	1	EPI530617
National Institute For Medical Research	Pasteur Institut Of Côte D'ivoire	32	EPI405868,EPI507863,EPI319215,EPI352746,EPI405876,EPI309715,EPI319219,EPI405872,EPI352744,EPI319217,EPI352742,EPI405867,EPI515179,EPI515171,EPI405863,EPI405865,EPI405874,EPI309719,EPI405960,EPI309717,EPI515175,EPI309711,EPI405870,EPI309721,EPI309713,EPI352740,EPI309723,EPI405882,EPI405861,EPI507859,EPI352779,EPI405958
National Institute For Medical Research	Public Health Laboratory Services Branch, Centre For Health Protection	5	EPI392266,EPI392272,EPI392264,EPI464687,EPI464683
National Institute For Medical Research	Refik Saydam National Public Health Agency	59	EPI505259,EPI505219,EPI359037,EPI505195,EPI359033,EPI359053,EPI507875,EPI507891,EPI335699,EPI505189,EPI354140,EPI505197,EPI359045,EPI505193,EPI507867,EPI507869,EPI505225,EPI505199,EPI505257,EPI507873,EPI359035,EPI359043,EPI354142,EPI354197,EPI368938,EPI507853,EPI359051,EPI359055,EPI507855,EPI359057,EPI335701,EPI515155,EPI354195,EPI368936,EPI505233,EPI505187,EPI516939,EPI354138,EPI505201,EPI359047…
National Institute For Medical Research	Republic Institute For Health Protection	8	EPI377348,EPI377352,EPI210073,EPI377354,EPI450689,EPI516927,EPI377351,EPI377350
National Institute For Medical Research	Robert Koch Institute	94	EPI515159,EPI557330,EPI352706,EPI558100,EPI347409,EPI408124,EPI416510,EPI408122,EPI557288,EPI215089,EPI505255,EPI557334,EPI358939,EPI416508,EPI558076,EPI354168,EPI302193,EPI214996,EPI574658,EPI558098,EPI505235,EPI558068,EPI352799,EPI352781,EPI558028,EPI416522,EPI352703,EPI515161,EPI505213,EPI352691,EPI557259,EPI498399,EPI561803,EPI450670,EPI347410,EPI354170,EPI558096,EPI515185,EPI574517,EPI557342…
National Institute For Medical Research	Russian Academy Of Medical Sciences	3	EPI215140,EPI215138,EPI232366
National Institute For Medical Research	Sandringham, National Institute For Communicable D	24	EPI405946,EPI287090,EPI466973,EPI539840,EPI405948,EPI539844,EPI287086,EPI405938,EPI287094,EPI539848,EPI466804,EPI405936,EPI539850,EPI539852,EPI539842,EPI287096,EPI539838,EPI405934,EPI539846,EPI405944,EPI287088,EPI466802,EPI405940,EPI405942
National Institute For Medical Research	Scientific Institute Of Public Health	38	EPI536305,EPI532806,EPI464681,EPI557249,EPI215118,EPI536303,EPI557243,EPI215000,EPI503270,EPI426037,EPI215120,EPI539546,EPI464673,EPI532810,EPI557245,EPI352777,EPI309695,EPI503275,EPI503264,EPI557237,EPI557251,EPI352732,EPI557241,EPI532812,EPI503267,EPI464677,EPI464675,EPI352734,EPI532808,EPI214998,EPI464679,EPI352736,EPI426043,EPI426041,EPI557239,EPI505211,EPI426039,EPI503273
National Institute For Medical Research	Servicio De Microbiología Clínica Universidad De Navarra	1	EPI505245
National Institute For Medical Research	Servicio De Microbiología Complejo Hospitalario De Navarra	1	EPI499598
National Institute For Medical Research	Servicio De Microbiología Hospital Donostia	2	EPI498395,EPI557348
National Institute For Medical Research	Servicio De Microbiología Hospital Meixoeiro	3	EPI557282,EPI557280,EPI557284
National Institute For Medical Research	Servicio De Microbiología Hospital Miguel Servet	1	EPI505203
National Institute For Medical Research	Servicio De Microbiología Hospital Ramón Y Cajal	2	EPI558066,EPI574623
National Institute For Medical Research	Servicio De Microbiología Hospital San Pedro	2	EPI557306,EPI557304
National Institute For Medical Research	Servicio De Microbiología Hospital San Pedro De Alcántara	3	EPI539554,EPI539556,EPI557277
National Institute For Medical Research	Servicio De Microbiología Hospital Virgen De Las Nieves	3	EPI574503,EPI561759,EPI574505
National Institute For Medical Research	Servicio De Virosis Respiratorias Inei Anlis Carlos G. Malbran	1	EPI405878
National Institute For Medical Research	Singapore General Hospital	1	EPI210069
National Institute For Medical Research	St. Olavs Hospital Hf, Dept. Of Medical Microbiology	1	EPI532836
National Institute For Medical Research	State Agency, Infectology Center Of Latvia	22	EPI426080,EPI426083,EPI426081,EPI561779,EPI215016,EPI558048,EPI215018,EPI563146,EPI536364,EPI358997,EPI561775,EPI358987,EPI558050,EPI536362,EPI215114,EPI215116,EPI358989,EPI500295,EPI558046,EPI358995,EPI358985,EPI561777
National Institute For Medical Research	State Of Hawaii Department Of Health	2	EPI476757,EPI408119
National Institute For Medical Research	Statens Serum Institute	17	EPI379764,EPI379770,EPI408103,EPI426049,EPI358927,EPI500281,EPI408105,EPI426051,EPI379762,EPI563053,EPI574563,EPI379768,EPI379766,EPI563048,EPI379760,EPI379772,EPI574561
National Institute For Medical Research	Stavanger Universitetssykehus, Avd. For Medisinsk Mikrobiologi	1	EPI551892
National Institute For Medical Research	Swedish Institute For Infectious Disease Control	26	EPI416540,EPI426109,EPI326147,EPI416534,EPI499620,EPI499612,EPI359009,EPI416542,EPI445894,EPI557362,EPI416536,EPI287120,EPI359019,EPI359015,EPI464707,EPI352728,EPI464703,EPI499626,EPI499624,EPI499618,EPI359017,EPI287122,EPI416538,EPI557358,EPI416528,EPI557356
National Institute For Medical Research	Tan Tock Seng Hospital	3	EPI215041,EPI215039,EPI215043
National Institute For Medical Research	Tehran University Of Medical Sciences	20	EPI352807,EPI215095,EPI214974,EPI215094,EPI503351,EPI557300,EPI352805,EPI210084,EPI557368,EPI352809,EPI352815,EPI557286,EPI503349,EPI557221,EPI302190,EPI352803,EPI352817,EPI352811,EPI503353,EPI352813
National Institute For Medical Research	Unilabs Telelab, Laboratory For Medical Microbiology	1	EPI377360
National Institute For Medical Research	Universidad De Valladolid	19	EPI319307,EPI460574,EPI460576,EPI215014,EPI319309,EPI215128,EPI574525,EPI460582,EPI499610,EPI460578,EPI574523,EPI515221,EPI460580,EPI215085,EPI354172,EPI460544,EPI515223,EPI368850,EPI515219
National Institute For Medical Research	Universitetssykehuset Nord Norge Hf, Avd. Mikrobiologi Og Smittevern	1	EPI530639
National Institute For Medical Research	University Of Genoa	1	EPI309729
National Institute For Medical Research	University Of Ghana	72	EPI352738,EPI287133,EPI498363,EPI498365,EPI466772,EPI319229,EPI466766,EPI347405,EPI498381,EPI287143,EPI331077,EPI498371,EPI498369,EPI466764,EPI287137,EPI319233,EPI214978,EPI466768,EPI272117,EPI287118,EPI515181,EPI466770,EPI319311,EPI466762,EPI301366,EPI541430,EPI541436,EPI498375,EPI541438,EPI466780,EPI498377,EPI301364,EPI392260,EPI574591,EPI287135,EPI498379,EPI498367,EPI541440,EPI287139,EPI426059…
National Institute For Medical Research	University Of Sarajevo	3	EPI539633,EPI536384,EPI536382
National Institute For Medical Research	University Of Vienna	19	EPI416480,EPI536291,EPI558020,EPI358901,EPI416482,EPI536297,EPI358903,EPI558014,EPI536293,EPI558016,EPI358905,EPI536299,EPI466748,EPI536301,EPI536289,EPI416484,EPI558022,EPI358907,EPI536295
National Institute For Medical Research	University Teaching Hospital	10	EPI530701,EPI530697,EPI574672,EPI561801,EPI574670,EPI574674,EPI530699,EPI574678,EPI574676,EPI530695
National Institute For Medical Research	Vacsera	31	EPI445842,EPI368865,EPI368886,EPI445848,EPI368859,EPI417011,EPI445850,EPI417013,EPI368857,EPI368880,EPI445844,EPI445834,EPI445840,EPI368879,EPI368867,EPI368861,EPI445854,EPI417003,EPI417007,EPI445836,EPI368852,EPI368882,EPI445852,EPI347432,EPI445838,EPI368855,EPI368877,EPI368871,EPI417005,EPI347423,EPI417009
National Institute For Medical Research	Who Chinese National Influenza Center	6	EPI549535,EPI347447,EPI476771,EPI549532,EPI549528,EPI476769
National Institute For Medical Research	Who Collaborating Centre For Reference And Research On Influenza	1	EPI347450
National Institute For Medical Research	Who National Influenza Centre	59	EPI426101,EPI210079,EPI395025,EPI302231,EPI359003,EPI530649,EPI395033,EPI405954,EPI215024,EPI215026,EPI272116,EPI466796,EPI395023,EPI352751,EPI416514,EPI466792,EPI215028,EPI426095,EPI426097,EPI392303,EPI466967,EPI210102,EPI466790,EPI359001,EPI543136,EPI405952,EPI392301,EPI563257,EPI563234,EPI563240,EPI359005,EPI530643,EPI551894,EPI530635,EPI279877,EPI377358,EPI530625,EPI530623,EPI395031,EPI563266…
National Institute For Medical Research	Who National Influenza Centre Russian Federation	35	EPI368931,EPI574511,EPI460546,EPI536378,EPI377407,EPI460548,EPI377291,EPI377346,EPI574636,EPI346626,EPI368915,EPI368929,EPI450642,EPI358881,EPI377369,EPI460558,EPI377289,EPI368927,EPI450677,EPI377411,EPI450679,EPI450674,EPI450640,EPI460554,EPI377409,EPI368917,EPI368921,EPI460556,EPI450672,EPI536380,EPI377384,EPI377408,EPI450675,EPI574509,EPI368925
National Institute For Public Health And The Environment (rivm)	Academic Medical Center, University Of Amsterdam	167	EPI1950954,EPI2274414,EPI2044626,EPI1947355,EPI2034161,EPI1946185,EPI1986742,EPI2028185,EPI2055507,EPI2274382,EPI2735376,EPI2027686,EPI2002426,EPI2786518,EPI2281115,EPI2009418,EPI1942863,EPI2552745,EPI2191021,EPI2281131,EPI1933123,EPI2222162,EPI2002458,EPI1928934,EPI2919136,EPI2302844,EPI2777608,EPI2028161,EPI2257741,EPI2009178,EPI2804942,EPI1987880,EPI2002601,EPI1942857,EPI1950951,EPI2013345,EPI…
National Institute For Public Health And The Environment (rivm)	Alrijne Ziekenhuis	4	EPI1942871,EPI1942866,EPI1933089,EPI1946196
National Institute For Public Health And The Environment (rivm)	Comicro B.v.	24	EPI1998796,EPI2042059,EPI2009218,EPI2013106,EPI2042067,EPI2013122,EPI1998788,EPI2009210,EPI2009234,EPI2027896,EPI2023434,EPI1998804,EPI1999068,EPI2013138,EPI2023418,EPI2042091,EPI2023410,EPI2042083,EPI2042075,EPI2009226,EPI2023426,EPI2027904,EPI2013114,EPI2027912
National Institute For Public Health And The Environment (rivm)	Diakonessenhuis Utrecht	22	EPI2029698,EPI2018052,EPI2018024,EPI2029714,EPI1986702,EPI2018059,EPI1994586,EPI2029674,EPI2017993,EPI2029722,EPI2018008,EPI2029690,EPI1986710,EPI2029666,EPI2018016,EPI2033838,EPI2018032,EPI1986694,EPI2018044,EPI2029682,EPI2029706,EPI2018000
National Institute For Public Health And The Environment (rivm)	Eurofins Medische Microbiologie Bv	43	EPI2028137,EPI2218286,EPI2190981,EPI2002361,EPI2028079,EPI1984322,EPI2033955,EPI1998860,EPI2028145,EPI1996620,EPI2028055,EPI1972950,EPI1998852,EPI2023163,EPI1998836,EPI2023538,EPI1996314,EPI2049909,EPI2023171,EPI1987980,EPI2029582,EPI1994908,EPI2218278,EPI2023179,EPI2028087,EPI1998844,EPI1996518,EPI2028063,EPI2029585,EPI2033977,EPI2049901,EPI2033963,EPI1984319,EPI2023546,EPI1998868,EPI2049893,EPI…
National Institute For Public Health And The Environment (rivm)	Gelre Ziekenhuizen	31	EPI2029510,EPI2029534,EPI2029518,EPI2042106,EPI2027794,EPI2002410,EPI2023243,EPI2027810,EPI2013625,EPI2033924,EPI1998685,EPI2027779,EPI2009146,EPI2042121,EPI2013633,EPI2009125,EPI2029526,EPI2033932,EPI2017801,EPI2002406,EPI2017786,EPI2013601,EPI2027802,EPI2017809,EPI2009130,EPI1998693,EPI2002398,EPI2042114,EPI2023235,EPI2017794,EPI1994618
National Institute For Public Health And The Environment (rivm)	Groene Hart Ziekenhuis	55	EPI2009338,EPI1994757,EPI2009330,EPI2214568,EPI2017884,EPI2033908,EPI1996376,EPI2050020,EPI1987888,EPI1998756,EPI1962211,EPI2029550,EPI2017907,EPI2042296,EPI1996430,EPI1933088,EPI2017900,EPI2042320,EPI2028047,EPI1996667,EPI2029574,EPI2033900,EPI2042328,EPI2023291,EPI2028016,EPI2023307,EPI2028039,EPI1928906,EPI2055459,EPI1996384,EPI2013146,EPI2023299,EPI2029558,EPI2042304,EPI1998772,EPI1996423,EPI…
National Institute For Public Health And The Environment (rivm)	Haga Ziekenhuis	50	EPI1972957,EPI2033983,EPI2013798,EPI2044594,EPI1990355,EPI2028102,EPI1942873,EPI2009394,EPI1986772,EPI1946182,EPI2044578,EPI2009378,EPI1950902,EPI1962208,EPI1994865,EPI1946179,EPI2112190,EPI1994826,EPI2191005,EPI2013385,EPI1996573,EPI2027654,EPI2013369,EPI2002466,EPI2033998,EPI1990347,EPI2190989,EPI1996565,EPI1987996,EPI2023115,EPI1987988,EPI2013393,EPI2009386,EPI1984313,EPI1986758,EPI2137391,EPI…
National Institute For Public Health And The Environment (rivm)	Ijsselland Ziekenhuis	40	EPI2042272,EPI2027606,EPI2042208,EPI1933096,EPI2042200,EPI2042264,EPI2027566,EPI2062446,EPI2062451,EPI2013277,EPI2042216,EPI2042232,EPI2002393,EPI2013269,EPI2027880,EPI2062459,EPI1942842,EPI1999005,EPI1933120,EPI2027638,EPI2027856,EPI2062430,EPI2013237,EPI2027582,EPI1996399,EPI2042288,EPI2013261,EPI2027630,EPI2027864,EPI2027574,EPI2042280,EPI2062438,EPI2042224,EPI1999020,EPI2013229,EPI2027598,EPI…
National Institute For Public Health And The Environment (rivm)	Isala Ziekenhuizen	42	EPI2055435,EPI2027834,EPI2034121,EPI2013758,EPI2013726,EPI2257725,EPI1962202,EPI2029590,EPI2131539,EPI2049972,EPI2034113,EPI1950957,EPI1942851,EPI1962201,EPI2013734,EPI2023578,EPI2013718,EPI2238026,EPI1998812,EPI2112112,EPI1998828,EPI2023570,EPI2009258,EPI2456039,EPI1950896,EPI1998820,EPI2009266,EPI1956882,EPI1956884,EPI2049980,EPI2029598,EPI2049988,EPI2055419,EPI1928912,EPI1956879,EPI2009250,EPI…
National Institute For Public Health And The Environment (rivm)	National Institute For Public Health And The Environment (rivm)	818	EPI2013869,EPI1695658,EPI2009014,EPI2883260,EPI2028289,EPI1927592,EPI907333,EPI1360088,EPI2234167,EPI957658,EPI2437969,EPI2029494,EPI2883425,EPI2777616,EPI1405662,EPI1926311,EPI2013401,EPI590409,EPI1724517,EPI1996165,EPI1926274,EPI2009085,EPI1679647,EPI957639,EPI1405709,EPI1989237,EPI1989146,EPI1188220,EPI1989245,EPI907340,EPI2024525,EPI1228431,EPI2013409,EPI1679667,EPI1695642,EPI2023061,EPI16689…
National Institute For Public Health And The Environment (rivm)	Noordwest Ziekenhuisgroep	21	EPI1987892,EPI1996438,EPI1996283,EPI2002482,EPI1928937,EPI1933129,EPI1996462,EPI1996446,EPI1994658,EPI1984301,EPI1956852,EPI1986718,EPI1996298,EPI1947357,EPI1996275,EPI1996454,EPI1984307,EPI1996291,EPI1984304,EPI1996267,EPI1933132
National Institute For Public Health And The Environment (rivm)	Olvg Lab Bv	86	EPI2013640,EPI1987943,EPI2023338,EPI1994687,EPI2013694,EPI1998969,EPI1987951,EPI1942879,EPI1933092,EPI1933099,EPI2013655,EPI1950939,EPI2112150,EPI1987914,EPI1950923,EPI1956861,EPI1998938,EPI2023394,EPI2023378,EPI1987927,EPI2023354,EPI1950932,EPI1956864,EPI1942884,EPI1994719,EPI1933105,EPI1967343,EPI1928918,EPI1933102,EPI1998946,EPI2197608,EPI1994749,EPI1950936,EPI2023330,EPI2023370,EPI1998954,EPI…
National Institute For Public Health And The Environment (rivm)	Pamm	113	EPI2023514,EPI1996346,EPI2137366,EPI2002521,EPI2013221,EPI2033830,EPI1942886,EPI2017963,EPI2002505,EPI2023490,EPI2274566,EPI2002529,EPI1996589,EPI2017977,EPI2050052,EPI2281241,EPI1972947,EPI2023522,EPI2274558,EPI2034065,EPI1942860,EPI1946173,EPI2029603,EPI2234175,EPI2167395,EPI1994804,EPI1928928,EPI2274550,EPI2034057,EPI2050044,EPI2023506,EPI2027976,EPI2028008,EPI2257663,EPI2302892,EPI2034089,EPI…
National Institute For Public Health And The Environment (rivm)	Royal Gd	59	EPI2281280,EPI2302940,EPI2017849,EPI1933114,EPI2042161,EPI2009306,EPI2017817,EPI2017841,EPI2027536,EPI2131547,EPI2055467,EPI1956876,EPI2192979,EPI2027718,EPI2027739,EPI1998748,EPI2002434,EPI2281169,EPI2042169,EPI2034041,EPI1998724,EPI2281288,EPI2042185,EPI2068406,EPI2013766,EPI2017825,EPI2302924,EPI2125711,EPI2013790,EPI2029658,EPI2214632,EPI2023482,EPI2244876,EPI2009298,EPI2197541,EPI2027723,EPI…
National Institute For Public Health And The Environment (rivm)	Saltro	28	EPI2042153,EPI2009186,EPI2027763,EPI2017865,EPI2049956,EPI2017876,EPI2017869,EPI2009194,EPI2027755,EPI2027747,EPI2049964,EPI2027771,EPI2055403,EPI2033846,EPI2042137,EPI2023251,EPI2042145,EPI2033862,EPI2009202,EPI2017857,EPI2013189,EPI2023283,EPI2013184,EPI2023275,EPI2023267,EPI2033854,EPI2055411,EPI2023259
National Institute For Public Health And The Environment (rivm)	St Jansdal Ziekenhuis	5	EPI1996659,EPI2002490,EPI1990384,EPI1950942,EPI1996651
National Institute For Public Health And The Environment (rivm)	Streeklaboratorium Ggd Amsterdam	3	EPI2883151,EPI2883159,EPI2883143
National Institute For Public Health And The Environment (rivm)	Universitair Medisch Centrum Groningen	2	EPI1928943,EPI1928940
National Institute For Public Health And The Environment (rivm)	Universitair Medisch Centrum Utrecht	1	EPI1942868
National Institute For Public Health And The Environment (rivm)	Viecuri Medisch Centrum	1	EPI2748105
National Institute Of Communicable Diseases	?	3	EPI1079596,EPI1079565,EPI1079558
National Institute Of Communicable Diseases	National Institute For Communcable Diseases	60	EPI1066458,EPI1079741,EPI1079031,EPI1079605,EPI1066450,EPI1080457,EPI1079573,EPI1079555,EPI1079606,EPI1080433,EPI1088025,EPI1080454,EPI1080103,EPI1080414,EPI1079676,EPI1088024,EPI1079601,EPI1079574,EPI1088011,EPI1079566,EPI1079562,EPI1079553,EPI1066399,EPI1064940,EPI1079612,EPI1066331,EPI1079874,EPI1080288,EPI1080167,EPI1087577,EPI1066482,EPI1080166,EPI1080102,EPI1066462,EPI1080445,EPI1080017,EPI…
National Institute Of Health Pakistan	National Institute Of Health	23	EPI2505315,EPI2887766,EPI2890406,EPI2414287,EPI2505314,EPI2505313,EPI2505316,EPI2890421,EPI2310044,EPI2890157,EPI2890373,EPI2887294,EPI2890390,EPI2890357,EPI2890389,EPI2890356,EPI2887028,EPI2890341,EPI2414299,EPI2887291,EPI2890405,EPI2890158,EPI2890374
National Institute Of Health Research And Development	National Institute Of Health Research And Development	1	EPI340961
National Institute Of Health, Malaysia	Hospital Kuala Lumpur	4	EPI2922018,EPI2775383,EPI2930597,EPI2782247
National Institute Of Health, Malaysia	Hospital Melaka	1	EPI2782263
National Institute Of Health, Malaysia	Hospital Pulau Pinang	6	EPI2917687,EPI2735977,EPI2782279,EPI2766613,EPI2930088,EPI2766621
National Institute Of Health, Malaysia	Hospital Raja Perempuan Zainab Ii	1	EPI2921955
National Institute Of Health, Malaysia	Hospital Raja Permaisuri Bainun	4	EPI2676057,EPI2676171,EPI2917537,EPI2738289
National Institute Of Health, Malaysia	Hospital Sultanah Aminah	11	EPI2738297,EPI2922123,EPI2775399,EPI2775636,EPI2775652,EPI2943006,EPI2917829,EPI2775391,EPI2782239,EPI2775644,EPI2765698
National Institute Of Health, Malaysia	Hospital Sultanah Bahiyah	1	EPI2922050
National Institute Of Health, Malaysia	Hospital Tengku Ampuan Rahimah, Klang	2	EPI2917463,EPI2917738
National Institute Of Health, Malaysia	Hospital Tuanku Fauziah	1	EPI2917868
National Institute Of Health, Malaysia	Hospital Tunku Azizah	9	EPI2917795,EPI2917804,EPI2738532,EPI2738540,EPI2917620,EPI2930072,EPI2921992,EPI2782295,EPI2917679
National Institute Of Health, Malaysia	Hospital Umum Sarawak	1	EPI2765689
National Institute Of Health, Malaysia	Tuanku Ja'afar Hospital,	5	EPI2735953,EPI2917859,EPI2917851,EPI2765649,EPI2735945
National Institute Of Health, Pakistan	National Institute Of Health	36	EPI2942542,EPI2917883,EPI2942590,EPI2874653,EPI2917589,EPI2917577,EPI2874661,EPI2922095,EPI2922103,EPI2874637,EPI2916261,EPI2942502,EPI2922071,EPI2942558,EPI2942526,EPI2917552,EPI2922087,EPI2942582,EPI2942494,EPI2874645,EPI2922112,EPI2841060,EPI2874629,EPI2942534,EPI2922063,EPI2874621,EPI2922079,EPI2942566,EPI2917892,EPI2874670,EPI2917901,EPI2942574,EPI2942550,EPI2942518,EPI2942510,EPI2840947
National Institute Of Hygiene	Institut National D Hygiene, Ministere De La Sante Sante	7	EPI921760,EPI393380,EPI345984,EPI393502,EPI345981,EPI393494,EPI345998
National Institute Of Hygiene	Institut National D'hygi&egrave;ne	3	EPI1091659,EPI1091662,EPI1091657
National Institute Of Hygiene	National Institute Of Hygiene	3	EPI729904,EPI730812,EPI729907
National Institute Of Infectious Diseases (niid)	?	296	EPI169740,EPI187341,EPI169153,EPI157313,EPI230132,EPI230155,EPI187347,EPI171922,EPI187385,EPI169741,EPI169729,EPI210941,EPI210966,EPI278714,EPI157332,EPI187400,EPI187321,EPI157317,EPI187389,EPI169152,EPI187319,EPI347676,EPI187689,EPI187316,EPI157329,EPI187338,EPI230134,EPI160602,EPI160603,EPI187368,EPI187349,EPI169162,EPI187375,EPI187383,EPI230129,EPI187378,EPI187350,EPI187362,EPI160607,EPI187339…
National Institute Of Infectious Diseases (niid)	Aichi Prefectural Institute Of Public Health	65	EPI990898,EPI2758732,EPI2691077,EPI1630290,EPI867798,EPI353238,EPI2767397,EPI1583568,EPI566873,EPI959283,EPI619030,EPI2691093,EPI2527353,EPI336904,EPI576100,EPI1837825,EPI624502,EPI972334,EPI2468333,EPI475369,EPI394967,EPI623496,EPI520320,EPI418078,EPI1257893,EPI1257997,EPI498013,EPI1257901,EPI475372,EPI1731963,EPI1708182,EPI375618,EPI348399,EPI475366,EPI498011,EPI328960,EPI537503,EPI726900,EPI12…
National Institute Of Infectious Diseases (niid)	Akita Research Center For Public Health And Environment	19	EPI1425421,EPI328952,EPI1627370,EPI2691101,EPI393439,EPI576152,EPI1126282,EPI576154,EPI1278951,EPI1010345,EPI2527321,EPI726884,EPI2589704,EPI538864,EPI294069,EPI1118559,EPI294017,EPI445785,EPI1447305
National Institute Of Infectious Diseases (niid)	Amagasaki City Institute Of Public Health	1	EPI1270499
National Institute Of Infectious Diseases (niid)	Aomori Prefectural Institute Of Public Health And Environment	16	EPI2943173,EPI2527329,EPI1253052,EPI377230,EPI2630338,EPI584000,EPI854222,EPI1217838,EPI2611000,EPI2467780,EPI2543445,EPI2527337,EPI485866,EPI1491220,EPI2467924,EPI1257989
National Institute Of Infectious Diseases (niid)	Center For Disease Control	219	EPI500151,EPI500143,EPI630443,EPI1054622,EPI562110,EPI336896,EPI1155196,EPI901642,EPI295372,EPI1043660,EPI1046844,EPI278087,EPI1043668,EPI904110,EPI2319385,EPI1046848,EPI1443501,EPI1046846,EPI827113,EPI1046840,EPI562114,EPI1040250,EPI295395,EPI1046860,EPI1043700,EPI1077132,EPI1054638,EPI1043644,EPI1040248,EPI1155202,EPI2319353,EPI1425385,EPI904086,EPI1155208,EPI1073948,EPI500145,EPI295373,EPI4071…
National Institute Of Infectious Diseases (niid)	Center For Public Health And Environment, Hiroshima Prefectural Technology Research Institute	38	EPI873210,EPI1201678,EPI323224,EPI2479239,EPI2840161,EPI294053,EPI2747916,EPI2775361,EPI413251,EPI2725824,EPI557639,EPI2747908,EPI1351513,EPI1055142,EPI2840217,EPI873705,EPI294051,EPI2775258,EPI873202,EPI305311,EPI305427,EPI1257981,EPI353235,EPI2591568,EPI873194,EPI511058,EPI347700,EPI2528437,EPI2543357,EPI1711322,EPI2630314,EPI1669743,EPI1389847,EPI323241,EPI1126270,EPI2647197,EPI2840257,EPI1169…
National Institute Of Infectious Diseases (niid)	Chiba City Institute Of Health And Environment	31	EPI566879,EPI537768,EPI959267,EPI566909,EPI378277,EPI2611200,EPI952537,EPI566877,EPI1265717,EPI1252948,EPI2691141,EPI2543301,EPI375480,EPI537527,EPI557637,EPI463622,EPI1267612,EPI498029,EPI555018,EPI1749630,EPI1447335,EPI413253,EPI610559,EPI498027,EPI773992,EPI418040,EPI278726,EPI439010,EPI438998,EPI774000,EPI2840353
National Institute Of Infectious Diseases (niid)	Chiba Prefectural Institute Of Public Health	12	EPI536476,EPI586572,EPI485875,EPI1201663,EPI555012,EPI2748020,EPI348398,EPI413257,EPI328947,EPI295370,EPI536474,EPI972346
National Institute Of Infectious Diseases (niid)	Ehime Prefecture Institute Of Public Health And Environmental Science	32	EPI2479352,EPI2767381,EPI1253068,EPI2589728,EPI2528357,EPI990874,EPI1055140,EPI1215349,EPI743779,EPI2840385,EPI433615,EPI2467900,EPI2630306,EPI566887,EPI1231371,EPI2777799,EPI1257885,EPI1494550,EPI367643,EPI305457,EPI972340,EPI972336,EPI972338,EPI2743929,EPI2630298,EPI1335539,EPI463623,EPI323240,EPI1627374,EPI520302,EPI377236,EPI1491163
National Institute Of Infectious Diseases (niid)	Fukui Prefectural Institute Of Public Health	19	EPI772657,EPI355014,EPI350243,EPI566871,EPI619018,EPI623498,EPI969296,EPI1389943,EPI2543405,EPI619020,EPI511060,EPI445782,EPI2209320,EPI1231375,EPI610539,EPI323242,EPI463631,EPI566869,EPI1257917
National Institute Of Infectious Diseases (niid)	Fukuoka City Institute For Hygiene And The Environment	19	EPI717516,EPI678213,EPI393435,EPI505135,EPI1443549,EPI295356,EPI497609,EPI678215,EPI566903,EPI557601,EPI809633,EPI624494,EPI979670,EPI1043612,EPI363079,EPI566905,EPI323235,EPI438992,EPI2943165
National Institute Of Infectious Diseases (niid)	Fukuoka Institute Of Public Health And Environmental Sciences	13	EPI418066,EPI2234452,EPI485892,EPI873154,EPI1364265,EPI576146,EPI624875,EPI2810660,EPI562100,EPI431463,EPI500119,EPI2943149,EPI562099
National Institute Of Infectious Diseases (niid)	Fukushima Prefectural Institute Of Public Health	43	EPI520316,EPI678221,EPI538862,EPI463632,EPI583996,EPI997179,EPI377216,EPI2528349,EPI377200,EPI2691069,EPI726880,EPI1370399,EPI537513,EPI2903830,EPI2691149,EPI774048,EPI997195,EPI1217828,EPI2767405,EPI2903838,EPI557617,EPI541911,EPI336882,EPI2716033,EPI378280,EPI959279,EPI765003,EPI774056,EPI1312185,EPI583976,EPI1057768,EPI990900,EPI619034,EPI556467,EPI305459,EPI541909,EPI1485558,EPI2528421,EPI959…
National Institute Of Infectious Diseases (niid)	Gifu Municipal Institute Of Public Health	17	EPI2611040,EPI2670234,EPI2610984,EPI2903798,EPI623510,EPI586588,EPI2610976,EPI520312,EPI1037974,EPI353241,EPI1520117,EPI2903782,EPI2903790,EPI433629,EPI439001,EPI1322931,EPI363057
National Institute Of Infectious Diseases (niid)	Gifu Prefectural Institute Of Health And Environmental Sciences	25	EPI2543341,EPI485869,EPI858882,EPI2903742,EPI1270407,EPI858003,EPI520326,EPI576118,EPI520324,EPI619060,EPI2903750,EPI969290,EPI1260361,EPI544736,EPI1037902,EPI1224335,EPI873058,EPI858001,EPI873050,EPI1608313,EPI375488,EPI1447302,EPI520328,EPI552558,EPI2903918
National Institute Of Infectious Diseases (niid)	Gunma Prefectural Institute Of Public Health And Environmental Sciences	32	EPI520310,EPI456603,EPI972314,EPI917316,EPI468501,EPI972332,EPI566907,EPI1815244,EPI2543437,EPI406989,EPI1815252,EPI1010355,EPI1763497,EPI323218,EPI2611256,EPI278717,EPI1805888,EPI1763505,EPI2528381,EPI363055,EPI1815260,EPI1478195,EPI378281,EPI576108,EPI624900,EPI2611056,EPI1498253,EPI1740198,EPI1217842,EPI717512,EPI406202,EPI556477
National Institute Of Infectious Diseases (niid)	Hamamatsu City Health Environment Research Center	10	EPI2840409,EPI2527385,EPI578988,EPI536478,EPI536496,EPI743755,EPI377228,EPI586570,EPI485872,EPI578990
National Institute Of Infectious Diseases (niid)	Hiroshima City Institute Of Public Health	20	EPI347697,EPI511054,EPI990880,EPI377238,EPI624504,EPI1436224,EPI1804563,EPI557609,EPI328954,EPI1270459,EPI2804609,EPI566897,EPI438995,EPI1002862,EPI610541,EPI2543397,EPI764997,EPI2665039,EPI278091,EPI557611
National Institute Of Infectious Diseases (niid)	Hokkaido Institute Of Public Health	15	EPI997181,EPI456600,EPI305308,EPI1002850,EPI328945,EPI279628,EPI279627,EPI809659,EPI624887,EPI505146,EPI1335523,EPI2543421,EPI2543429,EPI367637,EPI777985
National Institute Of Infectious Diseases (niid)	Hyogo Prefectural Institute Of Public Health And Consumer Sciences	64	EPI1640359,EPI2197360,EPI643100,EPI2691117,EPI2319459,EPI1257941,EPI278092,EPI2468342,EPI466995,EPI673564,EPI406191,EPI553255,EPI278085,EPI347706,EPI2293555,EPI2528317,EPI2943181,EPI407006,EPI552574,EPI363077,EPI930827,EPI569809,EPI1126255,EPI2810636,EPI2775282,EPI1257933,EPI824384,EPI824386,EPI1169058,EPI2630258,EPI678211,EPI2790491,EPI2691061,EPI824380,EPI305305,EPI1057840,EPI2591616,EPI990878,…
National Institute Of Infectious Diseases (niid)	Ibaraki Prefectural Institute Of Public Health	19	EPI619052,EPI670307,EPI377243,EPI336884,EPI445779,EPI867816,EPI809651,EPI619046,EPI576116,EPI619050,EPI619048,EPI2234428,EPI854232,EPI1055116,EPI887590,EPI869845,EPI2234436,EPI670305,EPI377242
National Institute Of Infectious Diseases (niid)	Institut Pasteur New Caledonia	1	EPI569763
National Institute Of Infectious Diseases (niid)	Ishikawa Prefectural Institute Of Public Health And Environmental Science	28	EPI556491,EPI323215,EPI375622,EPI2630322,EPI1731994,EPI439007,EPI2748004,EPI353276,EPI1351533,EPI1731986,EPI1013438,EPI1126264,EPI809639,EPI1351529,EPI377232,EPI2630330,EPI726888,EPI2804633,EPI2691133,EPI1215333,EPI1749614,EPI979666,EPI743759,EPI511040,EPI997187,EPI2591640,EPI624867,EPI2543325
National Institute Of Infectious Diseases (niid)	Kagawa Prefectural Research Institute For Environmental Sciences And Public Health	8	EPI2943101,EPI2543293,EPI377226,EPI1520119,EPI1037918,EPI2543285,EPI485878,EPI1037910
National Institute Of Infectious Diseases (niid)	Kagoshima Prefectural Institute For Environmental Research And Public Health	7	EPI393443,EPI323239,EPI396312,EPI1708194,EPI1217855,EPI1043620,EPI396310
National Institute Of Infectious Diseases (niid)	Kanagawa Prefectural Institute Of Public Health	67	EPI272541,EPI552576,EPI809643,EPI1086434,EPI301247,EPI556497,EPI375482,EPI548580,EPI699942,EPI673568,EPI610549,EPI1640029,EPI726892,EPI619032,EPI537782,EPI1010353,EPI1370403,EPI1129932,EPI583978,EPI505144,EPI867800,EPI809641,EPI553251,EPI1140055,EPI1129929,EPI972342,EPI1037862,EPI536498,EPI1260337,EPI556495,EPI809647,EPI538846,EPI505145,EPI463624,EPI1265741,EPI624898,EPI1265645,EPI687107,EPI12603…
National Institute Of Infectious Diseases (niid)	Kawasaki City Institute Of Public Health	39	EPI990886,EPI363069,EPI1261328,EPI969272,EPI969276,EPI1126267,EPI1252996,EPI2618164,EPI378278,EPI393444,EPI869843,EPI1139915,EPI1010347,EPI672281,EPI1086416,EPI1126279,EPI1326906,EPI2630402,EPI239688,EPI2647205,EPI1520123,EPI1126252,EPI1037982,EPI990884,EPI2468265,EPI672293,EPI1732005,EPI670334,EPI854236,EPI2618140,EPI2840145,EPI765001,EPI1086414,EPI867806,EPI1265693,EPI777979,EPI500129,EPI485863…
National Institute Of Infectious Diseases (niid)	Kitakyusyu City Institute Of Enviromental Sciences	16	EPI566885,EPI566883,EPI367641,EPI372034,EPI363061,EPI336878,EPI305296,EPI569791,EPI1520115,EPI583974,EPI433623,EPI511052,EPI536480,EPI348402,EPI917391,EPI1252972
National Institute Of Infectious Diseases (niid)	Kobe Institute Of Health	34	EPI643098,EPI377234,EPI2758716,EPI323246,EPI1312183,EPI1010351,EPI1126273,EPI349025,EPI1608311,EPI1444716,EPI952553,EPI272553,EPI2467892,EPI2591624,EPI952549,EPI1224375,EPI537495,EPI323228,EPI347703,EPI460882,EPI1267628,EPI1335527,EPI353282,EPI554572,EPI778007,EPI353229,EPI418076,EPI1169052,EPI2670226,EPI1605014,EPI1261320,EPI305419,EPI349024,EPI295360
National Institute Of Infectious Diseases (niid)	Kochi Public Health And Sanitation Institute	15	EPI566899,EPI1260329,EPI363067,EPI1447317,EPI2767373,EPI363087,EPI2611160,EPI2767365,EPI583982,EPI1002860,EPI487747,EPI586568,EPI500127,EPI305302,EPI2611168
National Institute Of Infectious Diseases (niid)	Kumamoto City Environmental Research Center	8	EPI997183,EPI445788,EPI394961,EPI2781731,EPI520314,EPI328953,EPI364689,EPI1520135
National Institute Of Infectious Diseases (niid)	Kumamoto Prefectural Institute Of Public Health And Environmental Science	16	EPI1485485,EPI569803,EPI272556,EPI301246,EPI323227,EPI272547,EPI272550,EPI1046828,EPI1217821,EPI305421,EPI445742,EPI511050,EPI562095,EPI377218,EPI272544,EPI706673
National Institute Of Infectious Diseases (niid)	Kyoto City Institute Of Health And Environmental Sciences	9	EPI840965,EPI406192,EPI624906,EPI1805148,EPI997185,EPI1272698,EPI349015,EPI1208976,EPI777999
National Institute Of Infectious Diseases (niid)	Kyoto Prefectural Institute Of Public Health And Environment	4	EPI487762,EPI328961,EPI349016,EPI363085
National Institute Of Infectious Diseases (niid)	Mie Prefecture Health And Environment Research Institute	66	EPI972324,EPI350245,EPI1608317,EPI578994,EPI583988,EPI1010359,EPI1037950,EPI1155179,EPI943156,EPI1596906,EPI952531,EPI2467788,EPI1315151,EPI1335507,EPI557635,EPI1214007,EPI990888,EPI952533,EPI498023,EPI1258013,EPI1566696,EPI445745,EPI1596890,EPI2527345,EPI1213508,EPI1214009,EPI294054,EPI624506,EPI1126261,EPI500123,EPI1272700,EPI2468317,EPI678217,EPI1258029,EPI857999,EPI1040244,EPI1389891,EPI55763…
National Institute Of Infectious Diseases (niid)	Ministry Of Health Laos	157	EPI541921,EPI541945,EPI372014,EPI305462,EPI413261,EPI674448,EPI266360,EPI372018,EPI413267,EPI541955,EPI674504,EPI497999,EPI541941,EPI372026,EPI413260,EPI552602,EPI347718,EPI904142,EPI347709,EPI347715,EPI674552,EPI372020,EPI578980,EPI904126,EPI706577,EPI305473,EPI674544,EPI630479,EPI610565,EPI630473,EPI347730,EPI541937,EPI552594,EPI541953,EPI674496,EPI706625,EPI674576,EPI552588,EPI610567,EPI543751…
National Institute Of Infectious Diseases (niid)	Miyagi Prefectural Institute Of Public Health And Environment	23	EPI520330,EPI1224367,EPI537521,EPI538836,EPI1252956,EPI1013432,EPI743781,EPI764995,EPI1267620,EPI538838,EPI610551,EPI2777807,EPI1389931,EPI1882448,EPI2777815,EPI540123,EPI1010363,EPI1882472,EPI1389927,EPI610553,EPI774104,EPI610555,EPI566863
National Institute Of Infectious Diseases (niid)	Miyazaki Prefectural Institute For Public Health And Environment	28	EPI2840273,EPI2903926,EPI375476,EPI305299,EPI553275,EPI623504,EPI487761,EPI1608319,EPI336902,EPI624873,EPI2840321,EPI2630410,EPI2748036,EPI1443595,EPI623502,EPI2670282,EPI917399,EPI538858,EPI2840297,EPI1201666,EPI1312187,EPI2528365,EPI2840305,EPI2691109,EPI1731952,EPI1057808,EPI377224,EPI576148
National Institute Of Infectious Diseases (niid)	Nagano City Health Center	24	EPI2840417,EPI355020,EPI487749,EPI1711324,EPI774064,EPI1498251,EPI1013436,EPI2589688,EPI586566,EPI393440,EPI2630354,EPI234599,EPI2665047,EPI511072,EPI536486,EPI291781,EPI1485508,EPI1270491,EPI1013454,EPI2903934,EPI569799,EPI2810572,EPI569797,EPI2630362
National Institute Of Infectious Diseases (niid)	Nagano Environmental Conservation Research Institute	58	EPI2904062,EPI2904069,EPI586584,EPI2630394,EPI2840433,EPI1393723,EPI2630282,EPI619036,EPI1270419,EPI1389923,EPI396308,EPI1055120,EPI536484,EPI537774,EPI348413,EPI406201,EPI1037886,EPI1215421,EPI1055124,EPI687105,EPI2319393,EPI1351561,EPI1669795,EPI1731971,EPI562149,EPI1270427,EPI418052,EPI511038,EPI588934,EPI2611072,EPI1542331,EPI1566680,EPI1640095,EPI1055122,EPI2468129,EPI1257877,EPI1389919,EPI5…
National Institute Of Infectious Diseases (niid)	Nagasaki Prefectural Institute For Environment Research And Public Health	3	EPI630481,EPI1447323,EPI630483
National Institute Of Infectious Diseases (niid)	Nagoya City Public Health Research Institute	1	EPI294016
National Institute Of Infectious Diseases (niid)	Nara Prefectural Institute For Hygiene And Environment	27	EPI553233,EPI536482,EPI2647221,EPI2630458,EPI576124,EPI556463,EPI2647213,EPI2467844,EPI556465,EPI295377,EPI1215341,EPI2618148,EPI917359,EPI764993,EPI555006,EPI468504,EPI2611176,EPI2630482,EPI2734514,EPI1478193,EPI772641,EPI2589720,EPI2630474,EPI375468,EPI2630466,EPI2903862,EPI2647229
National Institute Of Infectious Diseases (niid)	National Center For Communicable Diseases	42	EPI439016,EPI2112093,EPI2120943,EPI305334,EPI619074,EPI1224311,EPI624896,EPI2112085,EPI2120987,EPI301250,EPI1370435,EPI301249,EPI2120908,EPI562122,EPI301248,EPI2112069,EPI511056,EPI305331,EPI943158,EPI1389855,EPI619078,EPI1224303,EPI952565,EPI2120967,EPI439013,EPI619076,EPI456591,EPI305332,EPI305333,EPI2120932,EPI619070,EPI445806,EPI952559,EPI2112077,EPI943160,EPI1224319,EPI959289,EPI2120959,EPI6…
National Institute Of Infectious Diseases (niid)	National Center For Laboratory And Epidemiology	191	EPI1257537,EPI2467622,EPI1812487,EPI1140043,EPI1608327,EPI1213492,EPI2196635,EPI1812425,EPI2467662,EPI1140061,EPI1155168,EPI1718539,EPI2903982,EPI1215269,EPI1257529,EPI1630252,EPI1215301,EPI1916496,EPI375604,EPI1691751,EPI2903998,EPI1140073,EPI2467590,EPI1691777,EPI1208960,EPI1140049,EPI1916507,EPI1589362,EPI1208970,EPI1215253,EPI1257555,EPI1257545,EPI1691753,EPI1257557,EPI1195211,EPI1195219,EPI1…
National Institute Of Infectious Diseases (niid)	National Health Laboratory	103	EPI1324634,EPI1389819,EPI975413,EPI1425304,EPI1805172,EPI1257563,EPI1389831,EPI266365,EPI266366,EPI1425296,EPI1324626,EPI1389815,EPI1425325,EPI1998582,EPI266364,EPI266363,EPI1389835,EPI1324722,EPI1324698,EPI1669803,EPI1324682,EPI364705,EPI1998576,EPI1324690,EPI975419,EPI1013460,EPI1389811,EPI667373,EPI1998573,EPI266367,EPI1425333,EPI1425300,EPI1425317,EPI1324706,EPI1326882,EPI364703,EPI364707,EPI…
National Institute Of Infectious Diseases (niid)	National Institute Of Health	55	EPI1272718,EPI1319044,EPI569834,EPI353270,EPI1148045,EPI974381,EPI974379,EPI353256,EPI353268,EPI974377,EPI1370431,EPI353266,EPI1319036,EPI305502,EPI353272,EPI569832,EPI1389843,EPI1231385,EPI305430,EPI974387,EPI353264,EPI353258,EPI569825,EPI1148042,EPI1231383,EPI974393,EPI578920,EPI569821,EPI974391,EPI1370427,EPI1231387,EPI974383,EPI1669785,EPI1148051,EPI353262,EPI305429,EPI239684,EPI569830,EPI569…
National Institute Of Infectious Diseases (niid)	National Institute Of Infectious Diseases (niid)	392	EPI1215389,EPI2479385,EPI2611104,EPI1608363,EPI1381311,EPI990894,EPI2468249,EPI1542309,EPI1846438,EPI1381355,EPI1542307,EPI1389895,EPI1478187,EPI1150114,EPI1443513,EPI1608355,EPI2528405,EPI1498246,EPI1351541,EPI1478189,EPI858007,EPI1353540,EPI887528,EPI2810540,EPI1351517,EPI1398386,EPI1389899,EPI2611232,EPI2467820,EPI1384014,EPI1265669,EPI2781644,EPI970832,EPI2479204,EPI990896,EPI2528389,EPI90959…
National Institute Of Infectious Diseases (niid)	National Public Health Laboratory	114	EPI578958,EPI574086,EPI578948,EPI574066,EPI475330,EPI2734541,EPI569817,EPI1711308,EPI2734534,EPI1922674,EPI1922676,EPI1922779,EPI2467852,EPI1922702,EPI1922694,EPI1922724,EPI715769,EPI475332,EPI1922814,EPI578938,EPI1805967,EPI574064,EPI475336,EPI578956,EPI1484988,EPI1484994,EPI1922825,EPI574094,EPI574072,EPI715765,EPI574084,EPI715757,EPI1922713,EPI715759,EPI578922,EPI1922671,EPI1998588,EPI2467860,…
National Institute Of Infectious Diseases (niid)	National Reference Laboratory	1	EPI507043
National Institute Of Infectious Diseases (niid)	Niigata City Institute Of Public Health And Environment	40	EPI2527377,EPI726886,EPI2611080,EPI1260401,EPI537790,EPI674588,EPI624908,EPI279619,EPI562138,EPI1270475,EPI2691125,EPI278732,EPI375492,EPI1057792,EPI393441,EPI1731960,EPI699948,EPI475360,EPI475363,EPI2804553,EPI407000,EPI1484976,EPI456628,EPI505140,EPI623514,EPI930829,EPI1494556,EPI305337,EPI1241657,EPI562136,EPI630405,EPI854218,EPI2716025,EPI774016,EPI1679881,EPI952535,EPI433612,EPI569805,EPI120…
National Institute Of Infectious Diseases (niid)	Niigata Prefectural Institute Of Public Health And Environmental Sciences	58	EPI1389935,EPI1231381,EPI699938,EPI1057912,EPI463625,EPI1669797,EPI699934,EPI1126248,EPI997203,EPI375620,EPI323222,EPI562132,EPI1389879,EPI1258005,EPI413256,EPI997207,EPI336894,EPI917322,EPI2467940,EPI536507,EPI2467932,EPI505138,EPI566901,EPI278729,EPI1057896,EPI1627368,EPI624869,EPI553273,EPI553253,EPI2468137,EPI997199,EPI328956,EPI1002842,EPI1043604,EPI520511,EPI554574,EPI576144,EPI445816,EPI99…
National Institute Of Infectious Diseases (niid)	Oita Prefectural Institute Of Health And Environment	31	EPI555002,EPI456606,EPI364701,EPI511070,EPI1241689,EPI624871,EPI433632,EPI555000,EPI1389947,EPI726876,EPI537778,EPI348415,EPI576104,EPI363083,EPI323251,EPI643088,EPI2715995,EPI972320,EPI1010339,EPI552582,EPI537515,EPI555004,EPI375478,EPI930823,EPI468483,EPI347694,EPI583998,EPI555016,EPI460873,EPI552584,EPI743773
National Institute Of Infectious Diseases (niid)	Okayama Prefectural Institute For Environmental Science And Public Health	18	EPI1443545,EPI2781739,EPI338356,EPI1315135,EPI338353,EPI1013452,EPI353240,EPI487755,EPI858880,EPI323236,EPI1278941,EPI2589680,EPI624889,EPI278723,EPI536466,EPI2505515,EPI336890,EPI278720
National Institute Of Infectious Diseases (niid)	Okinawa Prefectural Institute Of Health And Environment	36	EPI860540,EPI2611016,EPI2670258,EPI1253036,EPI2527393,EPI1605042,EPI672301,EPI1118569,EPI406179,EPI2810628,EPI295358,EPI670303,EPI2527409,EPI2903766,EPI2467740,EPI2743945,EPI1485556,EPI1241665,EPI433573,EPI406173,EPI2527401,EPI375472,EPI670319,EPI2611088,EPI2467756,EPI860542,EPI2467732,EPI2775369,EPI2630370,EPI2527417,EPI860538,EPI406176,EPI2467724,EPI2467748,EPI511062,EPI413269
National Institute Of Infectious Diseases (niid)	Osaka City Institute Of Public Health And Environmental Sciences	35	EPI1627372,EPI2743905,EPI873114,EPI576138,EPI959275,EPI1252988,EPI1351501,EPI407004,EPI367633,EPI2780069,EPI1763513,EPI1721726,EPI562144,EPI1721723,EPI1043580,EPI348416,EPI2903758,EPI562142,EPI1721729,EPI562147,EPI809679,EPI2840169,EPI1169060,EPI1815268,EPI959277,EPI1231389,EPI873122,EPI743775,EPI562145,EPI2725832,EPI2630242,EPI407005,EPI809681,EPI624877,EPI809677
National Institute Of Infectious Diseases (niid)	Osaka Prefectural Institute Of Public Health	56	EPI328963,EPI1257965,EPI536492,EPI2670242,EPI1257957,EPI1443583,EPI497995,EPI1257973,EPI353312,EPI873042,EPI2467796,EPI2840177,EPI553245,EPI2943125,EPI348401,EPI2943117,EPI1013444,EPI491038,EPI576106,EPI1037942,EPI1057848,EPI375484,EPI294022,EPI1118552,EPI2589736,EPI2468177,EPI2630250,EPI2479369,EPI1241697,EPI1443533,EPI353233,EPI1013442,EPI348400,EPI969282,EPI990902,EPI743757,EPI562124,EPI254330…
National Institute Of Infectious Diseases (niid)	Pasteur Institute, Influenza Laboratory	4	EPI706657,EPI465226,EPI490884,EPI706649
National Institute Of Infectious Diseases (niid)	Research Institute For Environmental Sciences And Public Health Of Iwate Prefecture	29	EPI1086408,EPI2647245,EPI1265725,EPI1398410,EPI726890,EPI1265653,EPI1389939,EPI1498255,EPI1749633,EPI979664,EPI1129944,EPI583984,EPI2743865,EPI1169049,EPI378282,EPI305415,EPI418070,EPI1711316,EPI1241721,EPI537525,EPI2610992,EPI576136,EPI624498,EPI511044,EPI364695,EPI576134,EPI536472,EPI979662,EPI774008
National Institute Of Infectious Diseases (niid)	Saga Prefectural Institute Of Public Health And Pharmaceutical Research	16	EPI952546,EPI552608,EPI346180,EPI552610,EPI349021,EPI536468,EPI346182,EPI1520126,EPI1272708,EPI323252,EPI1443569,EPI1055144,EPI364697,EPI952543,EPI497629,EPI1241737
National Institute Of Infectious Diseases (niid)	Sagamihara City Laboratory Of Public Health	13	EPI1057784,EPI979658,EPI2543389,EPI364687,EPI917351,EPI917332,EPI566867,EPI1055146,EPI1140031,EPI917343,EPI772643,EPI1443591,EPI1260423
National Institute Of Infectious Diseases (niid)	Saitama City Institute Of Health Science And Research	24	EPI2589696,EPI1231373,EPI2630386,EPI348411,EPI990882,EPI2528325,EPI672285,EPI1201657,EPI406998,EPI540141,EPI2528333,EPI576122,EPI623500,EPI553271,EPI706665,EPI1272706,EPI576120,EPI418068,EPI1485483,EPI630459,EPI917415,EPI2611032,EPI328946,EPI520300
National Institute Of Infectious Diseases (niid)	Saitama Institute Of Public Health	60	EPI1669745,EPI537792,EPI979656,EPI1805942,EPI1491161,EPI858870,EPI505143,EPI407144,EPI858872,EPI556471,EPI774024,EPI1351521,EPI917383,EPI537499,EPI406992,EPI860546,EPI279620,EPI619040,EPI1055138,EPI583992,EPI552580,EPI2591632,EPI557605,EPI2033240,EPI505141,EPI1640404,EPI867810,EPI1749622,EPI1805926,EPI552568,EPI505142,EPI537501,EPI858868,EPI860544,EPI278089,EPI1086412,EPI1443517,EPI1013448,EPI670…
National Institute Of Infectious Diseases (niid)	Sakai City Institute Of Public Health	20	EPI556481,EPI460874,EPI1260409,EPI393438,EPI353254,EPI418054,EPI323231,EPI305501,EPI1129923,EPI997189,EPI1129926,EPI576102,EPI997191,EPI2611248,EPI353234,EPI1370391,EPI556479,EPI2528413,EPI505139,EPI348412
National Institute Of Infectious Diseases (niid)	Sapporo City Institute Of Public Health	80	EPI809673,EPI624892,EPI557625,EPI305423,EPI706697,EPI2197328,EPI2903910,EPI586564,EPI1389851,EPI873178,EPI1278901,EPI972318,EPI608070,EPI1037846,EPI1013430,EPI413252,EPI323244,EPI1257909,EPI540125,EPI1057856,EPI1010341,EPI917312,EPI2743889,EPI556473,EPI2840249,EPI809671,EPI407003,EPI1566706,EPI1278909,EPI406182,EPI809665,EPI2591560,EPI809669,EPI873170,EPI979672,EPI576140,EPI772659,EPI2468113,EPI6…
National Institute Of Infectious Diseases (niid)	Sendai City Institute Of Public Health	29	EPI2775314,EPI2528341,EPI355008,EPI726878,EPI2543269,EPI1057816,EPI348409,EPI2943109,EPI576110,EPI348408,EPI990890,EPI778003,EPI1447320,EPI624512,EPI2810564,EPI418074,EPI515291,EPI583980,EPI537788,EPI2775298,EPI2611048,EPI2780038,EPI553259,EPI1013428,EPI2611184,EPI540137,EPI583970,EPI1272704,EPI2810556
National Institute Of Infectious Diseases (niid)	Shiga Prefectural Institute Of Public Health	21	EPI576094,EPI1086436,EPI328958,EPI393436,EPI624496,EPI743783,EPI2543413,EPI623494,EPI972344,EPI555026,EPI2747956,EPI1055136,EPI917310,EPI2747948,EPI537794,EPI1224327,EPI1335555,EPI433617,EPI2758740,EPI511064,EPI353239
National Institute Of Infectious Diseases (niid)	Shimane Prefectural Institute Of Public Health And Environmental Science	44	EPI538842,EPI393437,EPI538844,EPI873082,EPI323233,EPI904046,EPI1260321,EPI1257589,EPI1491165,EPI305417,EPI2611192,EPI562140,EPI569793,EPI2293579,EPI439004,EPI873074,EPI2543277,EPI553269,EPI2758724,EPI972348,EPI743765,EPI1270483,EPI2804649,EPI350246,EPI336880,EPI1055118,EPI2792654,EPI553249,EPI328950,EPI301245,EPI917320,EPI505137,EPI2293571,EPI552560,EPI2468325,EPI873034,EPI555028,EPI854224,EPI284…
National Institute Of Infectious Diseases (niid)	Shizuoka City Institute Of Environmental Sciences And Public Health	15	EPI726894,EPI511048,EPI431468,EPI969280,EPI456594,EPI2840337,EPI1140025,EPI336892,EPI2792630,EPI1043588,EPI557615,EPI990914,EPI1002846,EPI773984,EPI562126
National Institute Of Infectious Diseases (niid)	Shizuoka Institute Of Environment And Hygiene	25	EPI873162,EPI569801,EPI1491167,EPI687095,EPI294052,EPI407145,EPI2670218,EPI2610968,EPI576126,EPI556485,EPI2610960,EPI367635,EPI433635,EPI2630506,EPI970800,EPI556489,EPI1241745,EPI1002844,EPI511036,EPI556487,EPI687097,EPI377220,EPI643096,EPI305471,EPI1129947
National Institute Of Infectious Diseases (niid)	Taiwan Cdc	17	EPI234611,EPI234614,EPI240619,EPI234606,EPI240621,EPI234613,EPI234608,EPI240624,EPI234610,EPI240620,EPI240623,EPI240622,EPI234607,EPI234609,EPI234603,EPI234605,EPI234602
National Institute Of Infectious Diseases (niid)	Tochigi Prefectural Institute Of Public Health And Environmental Science	27	EPI1252980,EPI619038,EPI418050,EPI279626,EPI1169044,EPI901652,EPI1312181,EPI353242,EPI364699,EPI505136,EPI904062,EPI901654,EPI316917,EPI294025,EPI586582,EPI279625,EPI901656,EPI586580,EPI959273,EPI295376,EPI624879,EPI901658,EPI840963,EPI1447314,EPI278084,EPI726898,EPI1037958
National Institute Of Infectious Diseases (niid)	Tokushima Prefectural Centre For Public Health And Environmental Sciences	8	EPI1055114,EPI930821,EPI1806132,EPI348414,EPI511042,EPI586578,EPI774096,EPI323214
National Institute Of Infectious Diseases (niid)	Tokyo Metropolitan Institute Of Public Health	85	EPI1708192,EPI1669741,EPI673089,EPI552616,EPI2647237,EPI540131,EPI858876,EPI1370407,EPI2781660,EPI1057832,EPI540135,EPI538854,EPI1043572,EPI498021,EPI990892,EPI576098,EPI557627,EPI809653,EPI541915,EPI2611144,EPI1086418,EPI743767,EPI544734,EPI979660,EPI557629,EPI809663,EPI1593917,EPI673091,EPI552636,EPI1498226,EPI630467,EPI2611216,EPI1708190,EPI557631,EPI2611128,EPI553241,EPI554568,EPI624508,EPI71…
National Institute Of Infectious Diseases (niid)	Tottori Prefectural Institute Of Public Health And Environmental Science	8	EPI624885,EPI576156,EPI1443521,EPI1139948,EPI726896,EPI541913,EPI623506,EPI1253012
National Institute Of Infectious Diseases (niid)	Toyama Institute Of Health	22	EPI1257949,EPI624902,EPI809637,EPI726872,EPI377222,EPI610561,EPI557603,EPI1270435,EPI969294,EPI363059,EPI355010,EPI487746,EPI576130,EPI969292,EPI809635,EPI970824,EPI624904,EPI619042,EPI316918,EPI576128,EPI1447326,EPI630465
National Institute Of Infectious Diseases (niid)	Utsunomiya City Institute Of Public Health And Environment Science	5	EPI210943,EPI1447311,EPI2943093,EPI1057776,EPI2630490
National Institute Of Infectious Diseases (niid)	Virus Research Center, Sendai Medical Center	2	EPI643108,EPI643110
National Institute Of Infectious Diseases (niid)	Wakayama City Institute Of Public Health	37	EPI445791,EPI1443529,EPI576162,EPI576158,EPI1002854,EPI1086428,EPI619024,EPI1257597,EPI1086430,EPI511074,EPI583986,EPI809661,EPI1086424,EPI1260369,EPI1443525,EPI1253020,EPI619022,EPI1241729,EPI672295,EPI576160,EPI586576,EPI772647,EPI336900,EPI1253028,EPI586574,EPI674596,EPI1118572,EPI1086426,EPI537517,EPI774072,EPI1002852,EPI670321,EPI537519,EPI619026,EPI726902,EPI543759,EPI538874
National Institute Of Infectious Diseases (niid)	Wakayama Prefectural Research Center Of Environment And Public Health	56	EPI1381327,EPI2758700,EPI2903870,EPI2591608,EPI2527369,EPI743761,EPI1037878,EPI537776,EPI1013434,EPI624490,EPI375466,EPI624492,EPI1381323,EPI578986,EPI557623,EPI363063,EPI743777,EPI557619,EPI1679831,EPI952539,EPI2468153,EPI445818,EPI1718602,EPI2234404,EPI353274,EPI445813,EPI1253004,EPI2468216,EPI873066,EPI1669801,EPI557621,EPI917314,EPI1351553,EPI576096,EPI873146,EPI2743937,EPI336898,EPI2810548,E…
National Institute Of Infectious Diseases (niid)	Who Chinese National Influenza Center	58	EPI301145,EPI301141,EPI295344,EPI301139,EPI239694,EPI294018,EPI278086,EPI301140,EPI301154,EPI295367,EPI305455,EPI301153,EPI239695,EPI301146,EPI301144,EPI301155,EPI301137,EPI301136,EPI301244,EPI301242,EPI301240,EPI301134,EPI239691,EPI301147,EPI301138,EPI301152,EPI301150,EPI294019,EPI301243,EPI295348,EPI295346,EPI301133,EPI301135,EPI295354,EPI239687,EPI301241,EPI239696,EPI295352,EPI295369,EPI295340…
National Institute Of Infectious Diseases (niid)	Who Collaborating Centre For Reference And Research On Influenza	2	EPI643116,EPI643112
National Institute Of Infectious Diseases (niid)	Yamagata Prefectural Institute Of Public Health	54	EPI536470,EPI537766,EPI1037934,EPI1037926,EPI355016,EPI2630442,EPI375486,EPI610545,EPI2670274,EPI1265709,EPI774088,EPI743769,EPI2792670,EPI1169055,EPI2589768,EPI1265661,EPI1270467,EPI2498482,EPI375474,EPI2611120,EPI538866,EPI538870,EPI2630426,EPI972316,EPI1491194,EPI537509,EPI566889,EPI2589744,EPI2611112,EPI2630434,EPI537507,EPI576092,EPI1241649,EPI2630274,EPI328948,EPI1261322,EPI537511,EPI460880…
National Institute Of Infectious Diseases (niid)	Yamaguchi Prefectural Institute Of Public Health And Environment	38	EPI552566,EPI445821,EPI2209312,EPI294021,EPI393434,EPI1213516,EPI433626,EPI624894,EPI1002856,EPI347685,EPI497617,EPI353280,EPI557613,EPI353250,EPI699890,EPI1270443,EPI2591552,EPI553243,EPI588928,EPI323217,EPI367639,EPI773976,EPI873138,EPI2630346,EPI431471,EPI498025,EPI347682,EPI566875,EPI717514,EPI407146,EPI699888,EPI353230,EPI917318,EPI497615,EPI413255,EPI2234388,EPI552564,EPI979668
National Institute Of Infectious Diseases (niid)	Yamanashi Institute For Public Health	23	EPI1257925,EPI1010357,EPI586586,EPI2903806,EPI1731983,EPI323245,EPI1445292,EPI1669799,EPI305499,EPI1815228,EPI2630450,EPI279624,EPI2630290,EPI1443537,EPI1278917,EPI2903814,EPI406199,EPI1055130,EPI328949,EPI1447332,EPI406200,EPI1231379,EPI2591672
National Institute Of Infectious Diseases (niid)	Yokohama City Institute Of Public Health.	149	EPI1057880,EPI353231,EPI553239,EPI1370467,EPI858866,EPI1965197,EPI2591600,EPI460884,EPI917423,EPI2840345,EPI2075068,EPI316919,EPI1265733,EPI1037870,EPI555034,EPI1267604,EPI491041,EPI569795,EPI764999,EPI553265,EPI1608295,EPI1260377,EPI1333752,EPI1393727,EPI687103,EPI1057872,EPI553237,EPI969278,EPI1265685,EPI1129938,EPI1708180,EPI1610287,EPI972330,EPI943154,EPI1370443,EPI873707,EPI1711312,EPI125304…
National Institute Of Infectious Diseases (niid)	Yokosuka Institute Of Public Health	9	EPI487751,EPI2903854,EPI323250,EPI364691,EPI562134,EPI1484978,EPI1608315,EPI2810508,EPI1155184
National Institute Of Infectious Diseases Prof. Dr. Matei Bals	National Institute For Infectious Diseases “prof. Dr. Matei Balș”	166	EPI2462314,EPI1658364,EPI2042931,EPI2487827,EPI2033755,EPI2033699,EPI2462346,EPI2487811,EPI1704135,EPI2341063,EPI1658372,EPI1704071,EPI1658324,EPI2341126,EPI2462374,EPI2953766,EPI2487787,EPI1704103,EPI1658340,EPI2341213,EPI2315439,EPI2340991,EPI2033508,EPI2341015,EPI2033723,EPI2341023,EPI2340952,EPI2487803,EPI2033476,EPI2033572,EPI2953782,EPI2042804,EPI2341055,EPI2462330,EPI1658388,EPI2340999,EPI…
National Institute Of Public Health	National Institute Of Public Health	7	EPI2439991,EPI2449338,EPI2440106,EPI2449370,EPI2451107,EPI2449956,EPI2451272
National Institute Of Public Health (czech Republic)	National Institute Of Public Health	108	EPI2352682,EPI2553235,EPI2414583,EPI2352440,EPI1736213,EPI2555209,EPI1635970,EPI2352389,EPI2414556,EPI2352335,EPI2555281,EPI2414634,EPI2352343,EPI2352567,EPI2352535,EPI2414564,EPI2555169,EPI2414599,EPI2414591,EPI2555233,EPI2352421,EPI2352697,EPI2414674,EPI2555377,EPI2414503,EPI2555257,EPI2555305,EPI2352496,EPI2352464,EPI1736218,EPI2414690,EPI2414658,EPI2352551,EPI2352375,EPI2352397,EPI2414615,EPI…
National Institute Of Public Health (czech Republic)	National Institute Of Public Health (czech Republic)	1	EPI1736221
National Laboratory For Health Environment And Food	?	24	EPI709666,EPI709660,EPI709651,EPI709665,EPI699982,EPI709657,EPI709659,EPI709655,EPI709649,EPI709650,EPI709656,EPI709647,EPI709664,EPI709658,EPI709648,EPI709646,EPI709652,EPI709654,EPI709663,EPI997171,EPI709662,EPI699981,EPI709653,EPI709661
National Laboratory For Health Environment And Food	Laboratory For Virology, National Institute Of Public Health	7	EPI883936,EPI883470,EPI1171988,EPI1171992,EPI864472,EPI884188,EPI883598
National Laboratory For Health Environment And Food	National Laboratory For Health Environment And Food	158	EPI993847,EPI906151,EPI906162,EPI1970786,EPI2129921,EPI1241617,EPI906168,EPI993845,EPI906157,EPI2129870,EPI906167,EPI2314250,EPI817044,EPI2314242,EPI2314248,EPI906166,EPI1446793,EPI993846,EPI2129845,EPI997166,EPI817041,EPI1446790,EPI773952,EPI997172,EPI906164,EPI2314244,EPI1241622,EPI2314247,EPI2314251,EPI2129864,EPI1446798,EPI906163,EPI1675230,EPI1970783,EPI906155,EPI993730,EPI2129853,EPI773844,…
National Public Health Center, Hungary	National Center For Public Health And Pharmacy	2	EPI2944451,EPI2944505
National Public Health Laboratory	National Public Health Laboratory	3	EPI1804375,EPI1804373,EPI1804371
National Public Health Laboratory, Nepal	National Public Health Laboratory	12	EPI2715273,EPI2691380,EPI2715297,EPI2691396,EPI2789747,EPI2715257,EPI2657856,EPI2691349,EPI2691388,EPI2715305,EPI2715281,EPI2715289
National Public Health Laboratory, Nepal	National Public Health Laboratory, Nepal	9	EPI2715265,EPI2789738,EPI2691404,EPI2715249,EPI2789737,EPI2691364,EPI2789771,EPI2789766,EPI2789759
National Research Center (hospital)	Center Of Scientific Excellence For Influenza Viruses, National Research Centre (nrc), Egypt.	1	EPI2050278
National Research Center (hospital)	Central Public Health Laboratory	3	EPI2522524,EPI2522356,EPI2522470
National Virus Reference Laboratory	National Virus Reference Laboratory	184	EPI599598,EPI582394,EPI532524,EPI555113,EPI899233,EPI443578,EPI416706,EPI443583,EPI532542,EPI582397,EPI582389,EPI443582,EPI532556,EPI899228,EPI555111,EPI376430,EPI532531,EPI532520,EPI532525,EPI342519,EPI532534,EPI532519,EPI376468,EPI376453,EPI599599,EPI599610,EPI582383,EPI532562,EPI376474,EPI899254,EPI376476,EPI376451,EPI755699,EPI599593,EPI376455,EPI376441,EPI532522,EPI749067,EPI599603,EPI346416…
Naval Medical Research Unit 6 (namru 6)	Naval Medical Research Unit 6 (namru 6)	138	EPI2052853,EPI2052909,EPI2507797,EPI2488145,EPI2487865,EPI2507553,EPI2488017,EPI2507607,EPI1996979,EPI2488089,EPI2053013,EPI2487913,EPI2487977,EPI2487993,EPI2487849,EPI2507473,EPI2488009,EPI2507569,EPI2052973,EPI2487945,EPI1996755,EPI2507457,EPI1996875,EPI2507537,EPI1996923,EPI1996891,EPI2507521,EPI1996947,EPI1996739,EPI2507426,EPI2052965,EPI2488081,EPI2507465,EPI2052981,EPI2052797,EPI2488137,EPI…
Naval Medical Research Unit 6 (namru 6)	Naval Medical Research Unit Six(namru 6)	1	EPI1995872
Nhs Greater Glasgow And Clyde	Gart Naval General Hospital	1	EPI1103659
Nhs Greater Glasgow And Clyde	Nhs Greater Glasgow And Clyde	125	EPI1113119,EPI1112983,EPI1113499,EPI1108039,EPI1113159,EPI1113235,EPI1113063,EPI1106842,EPI1111920,EPI1107951,EPI1107935,EPI1113379,EPI1113143,EPI1113275,EPI1113167,EPI1108077,EPI1113307,EPI1106778,EPI1112852,EPI1112960,EPI1113031,EPI1107975,EPI1113283,EPI1113095,EPI1111912,EPI1108196,EPI1113515,EPI1113127,EPI1113191,EPI1113395,EPI1111984,EPI1113315,EPI1113111,EPI1113055,EPI1108236,EPI1106818,EPI…
Niigata University	?	95	EPI566715,EPI566615,EPI577652,EPI566623,EPI562630,EPI577708,EPI580529,EPI156689,EPI566194,EPI564847,EPI580577,EPI580553,EPI176520,EPI156697,EPI580617,EPI577732,EPI580601,EPI568098,EPI156705,EPI577716,EPI559438,EPI577636,EPI577583,EPI580593,EPI567910,EPI568082,EPI566543,EPI568050,EPI577596,EPI156703,EPI580481,EPI577668,EPI566631,EPI566723,EPI156687,EPI568074,EPI577684,EPI580497,EPI568090,EPI564855…
Niigata University	Niigata University	1	EPI507788
Niigata University	Niigata University (dph)	9	EPI1800432,EPI1800283,EPI1800455,EPI1800430,EPI1800278,EPI1800280,EPI1800288,EPI1800285,EPI1800281
Niigata University (dph)	Niigata University (idrc)	41	EPI2622085,EPI2622725,EPI2619221,EPI1425042,EPI1425048,EPI2622722,EPI2083025,EPI2190709,EPI2622081,EPI2082809,EPI2083009,EPI2190717,EPI2622084,EPI2622083,EPI2622080,EPI2190693,EPI2622082,EPI1425054,EPI2083017,EPI1425029,EPI2622724,EPI2082946,EPI1425036,EPI2619213,EPI2083001,EPI1425052,EPI2082993,EPI2619227,EPI2619219,EPI1425033,EPI2619226,EPI2082977,EPI2622078,EPI2082969,EPI2622079,EPI1425050,EPI…
Niigata University (idrc)	National Health Laboratory	1	EPI1804626
Niigata University (idrc)	Niigata University (idrc)	10	EPI1804614,EPI1804624,EPI1804613,EPI1804621,EPI2619215,EPI1804623,EPI2082985,EPI2619217,EPI1804615,EPI1804618
Ningbo International Travel Healthcare Center	Ningbo International Travel Healthcare Center	23	EPI1857670,EPI1857677,EPI1857497,EPI1857679,EPI1857678,EPI1857684,EPI1857674,EPI1857804,EPI1857537,EPI1857673,EPI1857676,EPI1857686,EPI1857683,EPI1857671,EPI1857529,EPI1857672,EPI1857685,EPI1857681,EPI1857682,EPI1857680,EPI1857675,EPI1857521,EPI1857687
Norwegian Institute Of Public Health	?	55	EPI356170,EPI629035,EPI893453,EPI893456,EPI629009,EPI893459,EPI695307,EPI893454,EPI893457,EPI562722,EPI356168,EPI562734,EPI893461,EPI906178,EPI562758,EPI906174,EPI562721,EPI695329,EPI357000,EPI864049,EPI906170,EPI356164,EPI695286,EPI356162,EPI893448,EPI893438,EPI562723,EPI492241,EPI562739,EPI464834,EPI629027,EPI695312,EPI562726,EPI893452,EPI906181,EPI356167,EPI562742,EPI628984,EPI906182,EPI906171…
Norwegian Institute Of Public Health	Aalesund Sjukehus	23	EPI893416,EPI562761,EPI347638,EPI562732,EPI906176,EPI628993,EPI893442,EPI562755,EPI562736,EPI628989,EPI773584,EPI357024,EPI515669,EPI356169,EPI893434,EPI562727,EPI553154,EPI503760,EPI537531,EPI562754,EPI759149,EPI562724,EPI628998
Norwegian Institute Of Public Health	Akershus University Hospital	43	EPI2874821,EPI503777,EPI341637,EPI831987,EPI537564,EPI2808341,EPI537568,EPI864050,EPI2808271,EPI482858,EPI651386,EPI695325,EPI1889208,EPI2874804,EPI503730,EPI893455,EPI562733,EPI537538,EPI537536,EPI468332,EPI2474490,EPI2874806,EPI562741,EPI553161,EPI864033,EPI831988,EPI2474480,EPI864034,EPI695324,EPI629024,EPI2945331,EPI2808199,EPI629025,EPI537561,EPI759148,EPI759147,EPI552642,EPI675746,EPI247448…
Norwegian Institute Of Public Health	Drammen Hospital / Vestreviken Hf, Department For Medical Microbiology Section Drammen	39	EPI629033,EPI492247,EPI675752,EPI864052,EPI2739293,EPI562764,EPI492236,EPI552637,EPI484982,EPI893430,EPI515673,EPI537551,EPI553158,EPI773575,EPI2629569,EPI893443,EPI628999,EPI537534,EPI2507766,EPI482856,EPI552647,EPI864038,EPI553157,EPI562751,EPI2415581,EPI552643,EPI2529592,EPI492239,EPI515663,EPI515664,EPI417187,EPI484987,EPI515677,EPI629010,EPI537576,EPI695327,EPI864039,EPI2474566,EPI831995
Norwegian Institute Of Public Health	Haukeland University Hospital, Dept. Of Microbiology	20	EPI515678,EPI1122761,EPI417186,EPI537537,EPI417184,EPI417180,EPI468327,EPI537567,EPI864040,EPI893449,EPI417179,EPI468326,EPI515679,EPI864036,EPI497698,EPI773579,EPI503738,EPI695288,EPI537554,EPI341635
Norwegian Institute Of Public Health	Health Forde, Department Of Microbiology	8	EPI468335,EPI2780888,EPI2474440,EPI515658,EPI2415467,EPI515667,EPI464820,EPI468334
Norwegian Institute Of Public Health	Innlandet Hospital Trust, Division Lillehammer, Department For Microbiology	26	EPI2529584,EPI828829,EPI2474554,EPI828828,EPI2507762,EPI628996,EPI2451519,EPI2415577,EPI2451513,EPI2529580,EPI562753,EPI629001,EPI553160,EPI2780926,EPI893446,EPI2945363,EPI2451529,EPI893445,EPI2529582,EPI2451511,EPI2739291,EPI562730,EPI828817,EPI864035,EPI2451523,EPI893444
Norwegian Institute Of Public Health	Mikrobiologisk Laboratorium, Sykehuset I Vestfold	33	EPI2808253,EPI759180,EPI515656,EPI773848,EPI864043,EPI695295,EPI695294,EPI2474580,EPI2874870,EPI695293,EPI2780932,EPI2619090,EPI831992,EPI2874876,EPI2874872,EPI562746,EPI562748,EPI2780930,EPI864031,EPI864030,EPI503766,EPI2874868,EPI864045,EPI2780928,EPI864029,EPI864047,EPI552644,EPI562725,EPI864046,EPI503765,EPI562747,EPI864044,EPI831991
Norwegian Institute Of Public Health	Molde Hospital, Laboratory For Medical Microbiology	29	EPI350190,EPI629037,EPI629038,EPI464840,EPI2474456,EPI2451377,EPI417183,EPI537530,EPI537575,EPI864051,EPI417182,EPI357022,EPI562738,EPI2739245,EPI831994,EPI893431,EPI537566,EPI828825,EPI2507644,EPI2739249,EPI537562,EPI347668,EPI2780890,EPI2874774,EPI651390,EPI537532,EPI2451369,EPI2808187,EPI350191
Norwegian Institute Of Public Health	Nordlandssykehuset	9	EPI2451397,EPI759157,EPI464832,EPI515665,EPI1447233,EPI2529532,EPI2507664,EPI2686927,EPI515670
Norwegian Institute Of Public Health	Norwegian Institute Of Public Health	792	EPI2155254,EPI2155523,EPI2155413,EPI2244573,EPI2135772,EPI2012981,EPI2242123,EPI2135198,EPI2474470,EPI2392249,EPI2012968,EPI2381667,EPI2012898,EPI2310556,EPI2155309,EPI2135094,EPI2474546,EPI2155454,EPI2155283,EPI2286405,EPI2318147,EPI2155487,EPI2012917,EPI2012952,EPI2945383,EPI2012911,EPI2013005,EPI2286451,EPI2135342,EPI2155463,EPI2155258,EPI2155517,EPI2415535,EPI2780922,EPI2013050,EPI2213697,EPI…
Norwegian Institute Of Public Health	Oslo University Hospital, Ulleval Hospital, Dept. Of Microbiology	40	EPI537550,EPI347636,EPI2474518,EPI2780912,EPI537560,EPI464817,EPI552646,EPI552640,EPI2875037,EPI347637,EPI2474432,EPI2945301,EPI2780906,EPI2474514,EPI464826,EPI1447216,EPI2874814,EPI503759,EPI503754,EPI2474524,EPI515672,EPI464827,EPI2808287,EPI2875048,EPI537533,EPI515680,EPI562729,EPI2773801,EPI2507686,EPI2773803,EPI2474520,EPI2739271,EPI537557,EPI346854,EPI2780904,EPI2808209,EPI552645,EPI2773789…
Norwegian Institute Of Public Health	Ostfold Hospital Fredrikstad, Dept. Of Microbiology	19	EPI2874760,EPI2474416,EPI2474420,EPI356160,EPI503744,EPI1889212,EPI2739233,EPI2773775,EPI2780878,EPI2874752,EPI2945285,EPI503767,EPI503734,EPI773576,EPI464824,EPI503736,EPI831986,EPI562728,EPI695289
Norwegian Institute Of Public Health	Sorlandet Sykehus Hf, Dept. Of Medical Microbiology	16	EPI356166,EPI541082,EPI357021,EPI2773787,EPI553153,EPI515671,EPI515674,EPI464836,EPI562745,EPI695330,EPI893426,EPI347667,EPI2507632,EPI562762,EPI675755,EPI759177
Norwegian Institute Of Public Health	St. Olavs Hospital Hf, Dept. Of Medical Microbiology	40	EPI503771,EPI356165,EPI2945321,EPI2415483,EPI831996,EPI537569,EPI552641,EPI562752,EPI553155,EPI2619148,EPI2619138,EPI515645,EPI628990,EPI537535,EPI2474464,EPI537565,EPI515649,EPI350189,EPI537563,EPI2507654,EPI2874780,EPI893414,EPI651384,EPI628995,EPI906172,EPI537552,EPI2529520,EPI537573,EPI2529526,EPI2874782,EPI2529522,EPI2739253,EPI2739251,EPI2529530,EPI2945319,EPI350188,EPI2945313,EPI864054,EPI…
Norwegian Institute Of Public Health	Stavanger Universitetssykehus, Avd. For Medisinsk Mikrobiologi	38	EPI562744,EPI864041,EPI828831,EPI759160,EPI675762,EPI515662,EPI759178,EPI759161,EPI537539,EPI864042,EPI515659,EPI759159,EPI515646,EPI541084,EPI828830,EPI759171,EPI831990,EPI864032,EPI759152,EPI893458,EPI759166,EPI537574,EPI537556,EPI828822,EPI759151,EPI828826,EPI537549,EPI1352781,EPI357695,EPI2415461,EPI2474430,EPI515647,EPI2874764,EPI417189,EPI759179,EPI2780884,EPI562760,EPI629003
Norwegian Institute Of Public Health	Unilabs Telelab, Laboratory For Medical Microbiology	17	EPI2780936,EPI562763,EPI695303,EPI759145,EPI864053,EPI2507772,EPI773850,EPI695308,EPI2739297,EPI2773827,EPI828818,EPI893425,EPI2808317,EPI2780938,EPI2739299,EPI2808313,EPI2619098
Norwegian Institute Of Public Health	Universitetssykehuset Nord Norge Hf, Avd. Mikrobiologi Og Smittevern	25	EPI562735,EPI562765,EPI562767,EPI1327496,EPI2507672,EPI562749,EPI2773793,EPI332689,EPI2874790,EPI562731,EPI541080,EPI537555,EPI628987,EPI515676,EPI562766,EPI464819,EPI628991,EPI562750,EPI675747,EPI2507666,EPI468329,EPI2451399,EPI541081,EPI1327512,EPI2474476
Norwegian Institute Of Public Health	Who National Influenza Centre	47	EPI651388,EPI629019,EPI302549,EPI629034,EPI302554,EPI2213691,EPI2318133,EPI2135632,EPI503740,EPI629020,EPI2318146,EPI503770,EPI1639121,EPI667290,EPI2318132,EPI860229,EPI541083,EPI302551,EPI2318135,EPI302552,EPI2318143,EPI278633,EPI906173,EPI629040,EPI629021,EPI468331,EPI503748,EPI1236148,EPI347666,EPI302550,EPI675753,EPI629022,EPI629018,EPI1327487,EPI302553,EPI671519,EPI2780900,EPI2318141,EPI1236…
Ontario Agency For Health Protection And Promotion (oahpp)	?	1	EPI542388
Oswaldo Cruz Foundation	Fundacao Oswaldo Cruz Mato Grosso Do Sul	9	EPI2568210,EPI2626284,EPI2568226,EPI2568246,EPI2568405,EPI2568282,EPI2626292,EPI2568386,EPI2568266
Oswaldo Cruz Foundation	Instituto Oswaldo Cruz Fiocruz Laboratory Of Respiratory Viruses And Measles (lvrs)	2	EPI2920134,EPI2920125
Oswaldo Cruz Foundation	Laboratório Central De Saúde Pública De Alagoas, Lacen Al	1	EPI2920116
Oswaldo Cruz Foundation	Lacen/rs Laboratório Central De Saúde Pública Do Rio Grande Do Sul	2	EPI2920142,EPI2920165
Oswaldo Cruz Foundation Ceara	Centro De Atendimento Covid	1	EPI2086151
Oswaldo Cruz Foundation Ceara	Hospital Raimundo Celio Rodrigues	1	EPI2086129
Oswaldo Cruz Foundation Ceara	Laboratorio Municipal Aracy Vaz Callado	6	EPI2086218,EPI2086167,EPI2086193,EPI2086210,EPI2086240,EPI2086202
Oswaldo Cruz Foundation Ceara	Pa Norte 24 Horas Costa E Silva Luiza Schultz Dohler	1	EPI2086183
Oswaldo Cruz Foundation Ceara	Secretaria De Saude De Maracanau	1	EPI2084055
Oswaldo Cruz Foundation Ceara	Secretaria Municipal De Saude De Tubarao	2	EPI2086248,EPI2086137
Oswaldo Cruz Foundation Ceara	Total Life Assistencia A Vida	1	EPI2086201
Oswaldo Cruz Foundation Ceara	Ubs Camila Pelegrini Mussi	1	EPI2086224
Oswaldo Cruz Foundation Ceara	Usf Maria Lucia Ferreira Cavallini	1	EPI2086232
Oswaldo Cruz Institute Fiocruz Laboratory Of Respiratory Viruses And Measles (lvrs)	Laboratorio Central Do Estado Do Rio De Janeiro Lacen/rj Noel Nutels	1	EPI543543
Oswaldo Cruz Institute Fiocruz Laboratory Of Respiratory Viruses And Measles (lvrs)	Laboratório Central Do Estado Do Paraná Lacen/pr	2	EPI543558,EPI543551
Oswaldo Cruz Institute Fiocruz Laboratory Of Respiratory Viruses And Measles (lvrs)	Lacen/rs Laboratório Central De Saúde Pública Do Rio Grande Do Sul	1	EPI543523
Oswaldo Cruz Institute Fiocruz Laboratory Of Respiratory Viruses And Measles (lvrs)	Oswaldo Cruz Institute Fiocruz Laboratory Of Respiratory Viruses And Measles (lvrs)	153	EPI646426,EPI646538,EPI646443,EPI646438,EPI646456,EPI646417,EPI646439,EPI646473,EPI646467,EPI646421,EPI646460,EPI646560,EPI646445,EPI646478,EPI646495,EPI646450,EPI646534,EPI646529,EPI646518,EPI646432,EPI646546,EPI646463,EPI646418,EPI646452,EPI646550,EPI646544,EPI646480,EPI646477,EPI646440,EPI646514,EPI646512,EPI646451,EPI646491,EPI646437,EPI646556,EPI646520,EPI646496,EPI646500,EPI646552,EPI646490…
Other Database Import	?	19383	EPI1075508,EPI115661,EPI161114,EPI33185,EPI254190,EPI511683,EPI3659,EPI364424,EPI523816,EPI573899,EPI360845,EPI608746,EPI139232,EPI1075389,EPI8166,EPI249426,EPI37619,EPI325825,EPI962926,EPI234843,EPI573851,EPI953916,EPI153439,EPI115767,EPI369259,EPI146401,EPI524586,EPI963050,EPI985612,EPI421517,EPI37372,EPI325993,EPI119862,EPI527241,EPI40101,EPI691447,EPI139111,EPI606674,EPI524450,EPI444648,EPI36…
Other Database Import	Adimmune Corporation	1	EPI606834
Other Database Import	Adph Bureau Of Clinical Laboratories	5	EPI968815,EPI1000646,EPI998804,EPI951377,EPI998845
Other Database Import	Alaska State Virology Lab	6	EPI1091166,EPI1015218,EPI1094966,EPI982495,EPI987588,EPI935908
Other Database Import	Arizona Department Of Health Services	7	EPI952276,EPI987129,EPI968122,EPI990970,EPI1091254,EPI983565,EPI983948
Other Database Import	Arkansas Department Of Health	9	EPI982126,EPI992046,EPI951223,EPI1015202,EPI1090871,EPI982183,EPI968536,EPI951137,EPI1000825
Other Database Import	Auckland Healthcare	2	EPI545321,EPI585673
Other Database Import	Baylor College Of Medicine	1	EPI806002
Other Database Import	Baylor Scott And White Health	5	EPI990449,EPI990384,EPI990408,EPI990433,EPI990590
Other Database Import	California Department Of Health Services	19	EPI948136,EPI984319,EPI983657,EPI983773,EPI936322,EPI950970,EPI940246,EPI940310,EPI937962,EPI938658,EPI948176,EPI939050,EPI991026,EPI940278,EPI987628,EPI939106,EPI937978,EPI948168,EPI1015122
Other Database Import	Canterbury Health Services	8	EPI117057,EPI116999,EPI153025,EPI117059,EPI117055,EPI82927,EPI116983,EPI117089
Other Database Import	Center For Disease Control	1	EPI116847
Other Database Import	Centers For Disease Control And Prevention	15	EPI609789,EPI106474,EPI390085,EPI367105,EPI545333,EPI236577,EPI606600,EPI145266,EPI606389,EPI390181,EPI115958,EPI234883,EPI362794,EPI360169,EPI390189
Other Database Import	Centers For Disease Control And Prevention	2	EPI367110,EPI545340
Other Database Import	China Center For Disease Control And Prevention	2	EPI362915,EPI358784
Other Database Import	Clinical Virology Unit, Cdim	6	EPI116985,EPI117343,EPI11857,EPI106436,EPI117063,EPI365770
Other Database Import	Colorado Department Of Health Lab	7	EPI804686,EPI935953,EPI801685,EPI935962,EPI968689,EPI938690,EPI991910
Other Database Import	Connecticut Department. Of Public Health	9	EPI948064,EPI987185,EPI1000768,EPI991950,EPI948056,EPI1000760,EPI949980,EPI981891,EPI999367
Other Database Import	Csl Ltd	1	EPI115169
Other Database Import	Dallas County Health And Human Services	1	EPI951624
Other Database Import	Delaware Public Health Lab	9	EPI947792,EPI1000654,EPI981180,EPI938474,EPI937931,EPI1000662,EPI803781,EPI999267,EPI984529
Other Database Import	Erasmus Medical Center	1	EPI367150
Other Database Import	Erasmus University Of Rotterdam	2	EPI367238,EPI367230
Other Database Import	Florida Department Of Health Jacksonville	6	EPI999254,EPI1000638,EPI981612,EPI981595,EPI948406,EPI991397
Other Database Import	Florida Department Of Health Tampa	8	EPI804409,EPI1015178,EPI950060,EPI987297,EPI1000694,EPI952221,EPI1000702,EPI947864
Other Database Import	Georgia Public Health Laboratory	4	EPI1000606,EPI1000614,EPI987313,EPI950210
Other Database Import	Houston Department Of Health And Human Services	3	EPI968894,EPI982330,EPI1091310
Other Database Import	Illinois Department Of Public Health Chicago	3	EPI950160,EPI950116,EPI940230
Other Database Import	Import From Public Domain	1	EPI8443
Other Database Import	Indiana State Department Of Health Laboratories	16	EPI1015332,EPI983861,EPI984455,EPI805680,EPI938834,EPI984447,EPI968024,EPI991918,EPI968007,EPI981907,EPI949934,EPI937899,EPI981423,EPI1015266,EPI1015170,EPI967928
Other Database Import	Institut Pasteur	1	EPI116835
Other Database Import	Institut Penyelidikan Perubatan	5	EPI117309,EPI117313,EPI116827,EPI123714,EPI117307
Other Database Import	Institute Malarde Clinical Laboratory	1	EPI123780
Other Database Import	Institute Of Environmental Science & Research	6	EPI116823,EPI35244,EPI35206,EPI36080,EPI116815,EPI35282
Other Database Import	Institute Of Environmental Science And Research (esr)	17	EPI40657,EPI35852,EPI123582,EPI40771,EPI40866,EPI228460,EPI390109,EPI40714,EPI123580,EPI40904,EPI44366,EPI116819,EPI116987,EPI116821,EPI133637,EPI39227,EPI40828
Other Database Import	Institute Of Epidemiology Disease Control And Research (iedcr) & Bangladesh National Influenza Centre (nic)	2	EPI606937,EPI605926
Other Database Import	Institute Of Medical And Veterinary Science (imvs)	5	EPI362608,EPI47029,EPI606850,EPI153065,EPI545309
Other Database Import	Institute Pasteur Du Cambodia	1	EPI117390
Other Database Import	Iowa State Hygienic Laboratory	10	EPI982114,EPI939218,EPI935441,EPI968236,EPI1015210,EPI984465,EPI804168,EPI1015476,EPI940118,EPI160210
Other Database Import	John Hunter Hospital	1	EPI117065
Other Database Import	Johns Hopkins Center Of Excellence For Influenza Research And Surveillance (jh Ceirs)	2	EPI997973,EPI998092
Other Database Import	Kansas Department Of Health And Environment	1	EPI940374
Other Database Import	Kentucky Division Of Laboratory Services	6	EPI1000546,EPI947648,EPI937907,EPI950401,EPI947872,EPI1000540
Other Database Import	Laboratorio De Saude Publico	2	EPI106450,EPI116867
Other Database Import	Louisiana Department Of Health And Hospitals	8	EPI1000867,EPI939926,EPI1000859,EPI982036,EPI1015306,EPI939210,EPI1000849,EPI1015106
Other Database Import	Maine Health And Environmental Testing Laboratory	8	EPI1000776,EPI950741,EPI991049,EPI938177,EPI1000783,EPI984279,EPI981646,EPI991966
Other Database Import	Marshfield Clinic Research Foundation	18	EPI990155,EPI950025,EPI1001631,EPI803485,EPI950453,EPI993584,EPI1001623,EPI950444,EPI1001639,EPI950184,EPI990147,EPI1001647,EPI950382,EPI990479,EPI989956,EPI950398,EPI950230,EPI990654
Other Database Import	Maryland Department Of Health And Mental Hygiene	12	EPI938530,EPI948096,EPI947728,EPI951412,EPI1000526,EPI980990,EPI1000533,EPI981681,EPI1015146,EPI980973,EPI1015348,EPI999346
Other Database Import	Massachusetts Department Of Public Health	10	EPI949804,EPI981066,EPI947720,EPI937923,EPI947712,EPI981957,EPI991121,EPI1000598,EPI968488,EPI981082
Other Database Import	Medical Research Institute	1	EPI153043
Other Database Import	Michigan Department Of Community Health	13	EPI1015194,EPI948454,EPI1015580,EPI968732,EPI982230,EPI1015274,EPI935484,EPI938914,EPI938906,EPI992022,EPI804247,EPI1000833,EPI1000841
Other Database Import	Minnesota Department Of Health	8	EPI804377,EPI982410,EPI1000817,EPI968568,EPI1015564,EPI801916,EPI983757,EPI939266
Other Database Import	Mississippi Public Health Laboratory	5	EPI802816,EPI937859,EPI981761,EPI939402,EPI939410
Other Database Import	Missouri Department. Of Health & Senior Services	1	EPI804282
Other Database Import	Monash Medical Centre	10	EPI123568,EPI117047,EPI609577,EPI545335,EPI229313,EPI117093,EPI117205,EPI117061,EPI123566,EPI116883
Other Database Import	Montana Laboratory Services Bureau	3	EPI983741,EPI952292,EPI1091134
Other Database Import	National Institute For Communicable Disease	2	EPI123588,EPI116991
Other Database Import	National Institute For Medical Research	1	EPI606505
Other Database Import	National Institute For Public Health And The Environment (rivm)	8	EPI492843,EPI297798,EPI297812,EPI492830,EPI545292,EPI297771,EPI545281,EPI297826
Other Database Import	National Institute Of Infectious Diseases (niid)	5	EPI145761,EPI126805,EPI607551,EPI609535,EPI608623
Other Database Import	National Institute Of Public Health	5	EPI620723,EPI620726,EPI620725,EPI620729,EPI620730
Other Database Import	National Referral Hospital	1	EPI116855
Other Database Import	Nebraska Public Health Lab	5	EPI950908,EPI938882,EPI968308,EPI950917,EPI982177
Other Database Import	Nevada State Health Laboratory	4	EPI948390,EPI987105,EPI952374,EPI1000502
Other Database Import	New Hampshire Public Health Laboratories	6	EPI1091126,EPI1000752,EPI949667,EPI947632,EPI982035,EPI1000743
Other Database Import	New Jersey Department Of Health & Senior Services	6	EPI1015114,EPI947832,EPI984497,EPI950616,EPI992110,EPI950608
Other Database Import	New Mexico Department Of Health	6	EPI982301,EPI1015226,EPI950313,EPI987660,EPI998862,EPI968154
Other Database Import	New York City Department Of Health	1	EPI981231
Other Database Import	New York Presbyterian Hospital Columbia University Medical Center, Microbiology Department	2	EPI229705,EPI545337
Other Database Import	New York State Department Of Health	5	EPI951653,EPI991438,EPI1000622,EPI1015596,EPI1000630
Other Database Import	Niigata Prefectural Institute Of Public Health And Environmental Sciences	2	EPI298416,EPI298414
Other Database Import	North Carolina State Laboratory Of Public Health	11	EPI983901,EPI983893,EPI805922,EPI1000800,EPI947768,EPI981969,EPI1000582,EPI1000570,EPI805900,EPI981983,EPI1000808
Other Database Import	North Dakota Department Of Health	4	EPI968848,EPI968863,EPI804705,EPI983673
Other Database Import	Ohio Department Of Health Laboratories	2	EPI1000590,EPI1091230
Other Database Import	Oklahoma State Department Of Health	6	EPI982477,EPI948481,EPI938209,EPI968228,EPI968202,EPI968220
Other Database Import	Oregon Public Health Laboratory	6	EPI1015154,EPI803914,EPI968722,EPI950838,EPI803881,EPI948016
Other Database Import	Pathwest Qe Ii Medical Centre	13	EPI117249,EPI117027,EPI606266,EPI117315,EPI545296,EPI609704,EPI3643,EPI117331,EPI545345,EPI608150,EPI545297,EPI117211,EPI117039
Other Database Import	Pennsylvania Department Of Health	9	EPI947696,EPI805304,EPI938866,EPI1015130,EPI935690,EPI949567,EPI981133,EPI950355,EPI981778
Other Database Import	Prince Of Wales Hospital	1	EPI545311
Other Database Import	Princess Margaret Hospital For Children	2	EPI606150,EPI605979
Other Database Import	Queensland Health Forensic And Scientific Services	17	EPI585682,EPI117251,EPI133631,EPI117203,EPI117167,EPI117041,EPI153053,EPI545312,EPI133629,EPI117019,EPI117335,EPI123712,EPI116845,EPI234684,EPI116817,EPI224574,EPI390197
Other Database Import	Queensland Health Scientific Services	11	EPI545323,EPI545338,EPI362338,EPI607122,EPI545324,EPI116829,EPI606655,EPI608590,EPI607366,EPI234683,EPI609381
Other Database Import	Research Institute For Tropical Medicine, Virology Department	2	EPI365522,EPI387630
Other Database Import	Research Institute Of Tropical Medicine	2	EPI117305,EPI116873
Other Database Import	Rhode Island Department Of Health	3	EPI390310,EPI1000719,EPI1000710
Other Database Import	Royal Chidrens Hospital	1	EPI123564
Other Database Import	Royal Darwin Hospital	3	EPI133635,EPI117457,EPI123710
Other Database Import	Royal Hobart Hospital	1	EPI545299
Other Database Import	Royal Melbourne Hospital	1	EPI117081
Other Database Import	San Antonio Metropolitan Health	3	EPI982241,EPI1015138,EPI951289
Other Database Import	Seattle & King County Public Health Lab	1	EPI990978
Other Database Import	Servicio De Microbiología Hospital Donostia	3	EPI507370,EPI506634,EPI506635
Other Database Import	Servicio De Microbiología Hospital Universitario Son Espases	4	EPI504960,EPI504978,EPI506631,EPI507363
Other Database Import	Singapore General Hospital	6	EPI116861,EPI609329,EPI609785,EPI116831,EPI145605,EPI608999
Other Database Import	South Carolina Department Of Health	2	EPI990758,EPI967874
Other Database Import	South Dakota Public Health Lab	1	EPI950511
Other Database Import	Southern Nevada Public Health Lab	4	EPI950344,EPI803217,EPI803242,EPI938762
Other Database Import	State Of Hawaii Department Of Health	7	EPI936074,EPI937699,EPI968627,EPI983725,EPI991990,EPI805531,EPI968611
Other Database Import	State Of Idaho Bureau Of Laboratories	9	EPI938706,EPI982411,EPI936275,EPI982396,EPI803164,EPI968110,EPI1091070,EPI949899,EPI949916
Other Database Import	Taiwan Cdc	2	EPI606080,EPI349517
Other Database Import	Tennessee Department Of Health Laboratory Nashville	1	EPI1000791
Other Database Import	Texas Department Of State Health Services Laboratory Services	6	EPI938954,EPI937915,EPI1000510,EPI1000518,EPI984351,EPI987500
Other Database Import	U.s. Air Force School Of Aerospace Medicine	2	EPI103357,EPI545315
Other Database Import	University Of Michigan Sph Epid	13	EPI993432,EPI1001762,EPI1001719,EPI1001743,EPI990343,EPI993480,EPI990327,EPI1001703,EPI990335,EPI1001686,EPI1001672,EPI1001711,EPI950259
Other Database Import	University Of Virginia, Medical Labs/microbiology	1	EPI795760
Other Database Import	Upmc Clb Dept Of Microbiology	2	EPI950477,EPI950493
Other Database Import	Utah Department Of Health	8	EPI987636,EPI948032,EPI948024,EPI801226,EPI1015234,EPI938778,EPI968185,EPI999202
Other Database Import	Vanderbilt University Medical Center	8	EPI1001605,EPI990229,EPI1000484,EPI993689,EPI1001589,EPI993681,EPI990262,EPI1001558
Other Database Import	Vermont Department Of Health Laboratory	7	EPI991278,EPI1000727,EPI1000735,EPI938946,EPI991573,EPI947608,EPI1094926
Other Database Import	Victorian Infectious Diseases Reference Laboratory	2	EPI606161,EPI123570
Other Database Import	Virginia Division Of Consolidated Laboratories	6	EPI1000554,EPI936627,EPI987377,EPI938594,EPI936645,EPI1000562
Other Database Import	Washington State Public Health Laboratory	8	EPI939322,EPI981992,EPI1090847,EPI983841,EPI939338,EPI968799,EPI939330,EPI952236
Other Database Import	West Virginia Office Of Laboratory Services	10	EPI968079,EPI947800,EPI1000678,EPI998688,EPI1000686,EPI991369,EPI1000670,EPI991378,EPI937838,EPI981024
Other Database Import	Who Chinese National Influenza Center	4	EPI608540,EPI606034,EPI363435,EPI609574
Other Database Import	Who Collaborating Centre For Reference And Research On Influenza	8	EPI585677,EPI585676,EPI296295,EPI3731,EPI390302,EPI3677,EPI239984,EPI147178
Other Database Import	Who National Influenza Centre, National Institute Of Medical Research (nimr)	13	EPI116859,EPI117303,EPI607383,EPI117161,EPI117301,EPI117179,EPI153029,EPI117392,EPI6328,EPI608751,EPI116857,EPI117396,EPI117394
Other Database Import	Wisconsin State Laboratory Of Hygiene	10	EPI804071,EPI999030,EPI982005,EPI1015186,EPI982198,EPI999038,EPI991998,EPI1015492,EPI804087,EPI1094894
Other Database Import	Wyoming Public Health Laboratory	7	EPI804593,EPI948048,EPI803359,EPI984045,EPI804615,EPI982364,EPI999102
Pasteur Centre	?	1	EPI465106
Public Health Agency Of Canada	B.c. Centre For Disease Control	246	EPI2859437,EPI2857184,EPI2857464,EPI2857527,EPI2860214,EPI2857278,EPI2857627,EPI2857246,EPI2858139,EPI2859974,EPI2860496,EPI2859846,EPI2857717,EPI2857323,EPI2857762,EPI2858181,EPI2858333,EPI2857686,EPI2857659,EPI2857127,EPI2857935,EPI2857734,EPI2859969,EPI2859525,EPI2860316,EPI2860590,EPI2856978,EPI2857562,EPI2860544,EPI2859166,EPI2860352,EPI2857824,EPI2860004,EPI2858119,EPI2856852,EPI2857419,EPI…
Public Health Agency Of Canada (phac)	?	1864	EPI1004398,EPI1341238,EPI1151946,EPI1049883,EPI1192320,EPI1004529,EPI1212741,EPI1183942,EPI1140293,EPI1183572,EPI1201338,EPI1260280,EPI1005412,EPI1005845,EPI1004476,EPI1005889,EPI1394556,EPI1213769,EPI1004403,EPI1151876,EPI1170825,EPI1192315,EPI1006427,EPI1192334,EPI1010319,EPI1004395,EPI1140926,EPI1214167,EPI1004571,EPI1202714,EPI1005772,EPI1170851,EPI1200749,EPI1200689,EPI1212760,EPI1214193,EPI…
Public Health Agency Of Canada (phac)	B.c. Centre For Disease Control	60	EPI1004335,EPI1004307,EPI1004296,EPI1004329,EPI1004314,EPI1004311,EPI1743973,EPI1004297,EPI1004321,EPI1736909,EPI2448461,EPI1004301,EPI1736907,EPI1004292,EPI2555721,EPI1004293,EPI1743971,EPI1004295,EPI1004303,EPI1004305,EPI1004326,EPI2448463,EPI1449650,EPI2555724,EPI1201347,EPI1004313,EPI1004302,EPI1004324,EPI1004323,EPI1004331,EPI1004294,EPI1004334,EPI1743974,EPI1004330,EPI1004312,EPI1004298,EPI…
Public Health Agency Of Canada (phac)	Cadham Provincial Laboratory	246	EPI2259784,EPI2328456,EPI2259783,EPI2259667,EPI2328482,EPI2259740,EPI2328405,EPI2328532,EPI2328522,EPI2328550,EPI2328426,EPI2328518,EPI2328439,EPI2328546,EPI2259702,EPI2259711,EPI2259752,EPI2259729,EPI2282154,EPI2259750,EPI1736848,EPI2459165,EPI2259749,EPI2328432,EPI2259610,EPI2328528,EPI2259705,EPI2448477,EPI1736871,EPI2259788,EPI2328471,EPI1736702,EPI1736872,EPI1478511,EPI2259747,EPI2328470,EPI…
Public Health Agency Of Canada (phac)	Dr. Leonard A. Miller Centre For Health Services	30	EPI2328485,EPI2328484,EPI1736596,EPI2328414,EPI1736605,EPI2328487,EPI1736598,EPI2328413,EPI2328640,EPI1484677,EPI2328494,EPI1484681,EPI2328486,EPI2328489,EPI2328637,EPI1736602,EPI1484680,EPI2328410,EPI1484676,EPI1484682,EPI1484679,EPI1736600,EPI1736597,EPI1736592,EPI2328412,EPI2328495,EPI1736603,EPI2328416,EPI2328490,EPI1736594
Public Health Agency Of Canada (phac)	Hôpital Georges L. Dumont	23	EPI1525236,EPI2343331,EPI2259687,EPI1736837,EPI1659566,EPI1478528,EPI1505471,EPI1492441,EPI2529966,EPI1736833,EPI1525239,EPI1736917,EPI1485146,EPI2343329,EPI1739368,EPI2448508,EPI1739367,EPI1739366,EPI1736625,EPI1485142,EPI2343330,EPI1485144,EPI2448507
Public Health Agency Of Canada (phac)	Laboratoire De Santé Publique Du Québec	91	EPI2529902,EPI1736768,EPI1485473,EPI1743968,EPI1743970,EPI2529898,EPI2529908,EPI1736723,EPI1736857,EPI1740136,EPI2529924,EPI1740134,EPI1736775,EPI2529904,EPI2529895,EPI2529921,EPI1736718,EPI2529899,EPI1736769,EPI2529909,EPI1736714,EPI2529905,EPI1736861,EPI1736711,EPI1736862,EPI1740142,EPI1736770,EPI1740611,EPI2529910,EPI1736719,EPI1736773,EPI1740133,EPI1740616,EPI2529900,EPI2529907,EPI1740138,EPI…
Public Health Agency Of Canada (phac)	Ontario Agency For Health Protection And Promotion (oahpp)	1296	EPI1005102,EPI1004736,EPI1243625,EPI1005188,EPI1005195,EPI1151899,EPI1202689,EPI1736915,EPI1183592,EPI1005363,EPI1151912,EPI1004902,EPI1005176,EPI1005355,EPI1227067,EPI1103778,EPI1213746,EPI1200668,EPI1736904,EPI1005096,EPI1213742,EPI1168404,EPI1005231,EPI1005026,EPI1103780,EPI1005342,EPI1213716,EPI1005395,EPI1485133,EPI1394117,EPI1335474,EPI1322974,EPI1151888,EPI1183548,EPI1183589,EPI1736750,EPI…
Public Health Agency Of Canada (phac)	Provincial Laboratory For Public Health For Northern Alberta	96	EPI1635834,EPI1736559,EPI1485436,EPI1485462,EPI1635847,EPI1635830,EPI1485461,EPI1736566,EPI1485463,EPI1736899,EPI1736887,EPI1485444,EPI1485422,EPI1635751,EPI1736890,EPI1739397,EPI1736876,EPI1736906,EPI1485464,EPI1635837,EPI1635836,EPI1736855,EPI1736878,EPI1635754,EPI1736856,EPI1485424,EPI1736560,EPI1485466,EPI1635758,EPI1635831,EPI1635755,EPI1736883,EPI1485426,EPI1485446,EPI1736888,EPI1736900,EPI…
Public Health Agency Of Canada (phac)	Provincial Laboratory Of Public Health For Southern Alberta	513	EPI1086385,EPI1004230,EPI1004134,EPI1183067,EPI1168365,EPI1004109,EPI1004117,EPI1004232,EPI1086381,EPI1168383,EPI1122753,EPI1004116,EPI1183070,EPI1449626,EPI1170874,EPI1170852,EPI1168370,EPI1183101,EPI1004124,EPI1004204,EPI1004141,EPI1004193,EPI1170855,EPI1049895,EPI1183081,EPI1004174,EPI1084576,EPI1131735,EPI1004207,EPI1170863,EPI1183080,EPI1415241,EPI1004126,EPI1590359,EPI1004161,EPI1004266,EPI…
Public Health Agency Of Canada (phac)	Public Health Ontario	95	EPI1736912,EPI1484569,EPI1739386,EPI1484673,EPI1736694,EPI1736590,EPI1484623,EPI1589447,EPI1736502,EPI1484621,EPI1736654,EPI1736606,EPI1484573,EPI1736865,EPI1739382,EPI1484675,EPI1739384,EPI1484622,EPI1739381,EPI1484571,EPI1484575,EPI1484570,EPI1484572,EPI1739387,EPI1736536,EPI1484557,EPI1736613,EPI1736591,EPI1736692,EPI1736911,EPI1449764,EPI1484579,EPI1736538,EPI1478519,EPI1635788,EPI1478526,EPI…
Public Health Agency Of Canada (phac)	Queen Elizabeth Hospital Department Of Laboratory Medicine	12	EPI1736809,EPI1485116,EPI2529954,EPI1484552,EPI2448502,EPI1736811,EPI1484548,EPI2448505,EPI1485114,EPI2448506,EPI2448503,EPI1485119
Public Health Agency Of Canada (phac)	Queen Elizabeth Ii Health Sciences Centre	32	EPI1736829,EPI1485122,EPI1484542,EPI2448487,EPI1736824,EPI1485128,EPI2448494,EPI2448490,EPI1485124,EPI1485125,EPI1736828,EPI1485123,EPI1484539,EPI1484546,EPI2529950,EPI1484544,EPI1485129,EPI2448488,EPI2448495,EPI2448496,EPI1485130,EPI1484538,EPI2529947,EPI2448491,EPI2448500,EPI2529948,EPI2448497,EPI2529952,EPI1484540,EPI1736831,EPI2448498,EPI2448492
Public Health Agency Of Canada (phac)	Roy Romanow Provincial Laboratory	98	EPI2448482,EPI2448434,EPI2529938,EPI1739374,EPI2543241,EPI2467497,EPI1484699,EPI2555708,EPI2259693,EPI1492523,EPI2343321,EPI2448430,EPI1736569,EPI1736746,EPI2259699,EPI2448486,EPI1736570,EPI2467499,EPI2467500,EPI2448428,EPI1736664,EPI1492520,EPI1736576,EPI2448479,EPI2448483,EPI2448484,EPI1736572,EPI2448432,EPI1635802,EPI1739378,EPI2467498,EPI1635744,EPI2448429,EPI1736662,EPI2467495,EPI2467496,EPI…
Public Health Agency Of Canada (phac); Cadham Provincial Lab	Cadham Provincial Laboratory	8	EPI2924668,EPI2924544,EPI2924650,EPI2924834,EPI2924711,EPI2924916,EPI2924908,EPI2841619
Public Health Agency Of Sweden	?	202	EPI1436844,EPI1445035,EPI1086538,EPI1445184,EPI987932,EPI1232631,EPI1445107,EPI1106656,EPI1192240,EPI1337128,EPI1394798,EPI1436827,EPI1215812,EPI1215804,EPI990058,EPI1192441,EPI1337160,EPI1337294,EPI1338366,EPI1346146,EPI1436762,EPI995759,EPI1445168,EPI1140819,EPI1192254,EPI1232607,EPI1445200,EPI1143886,EPI1140766,EPI1445239,EPI1436811,EPI1436795,EPI987980,EPI1445123,EPI1436772,EPI1337095,EPI1436…
Public Health Agency Of Sweden	Klinisk Mikrobiologi Vaxjo, Centrallasarettet	4	EPI2644821,EPI2934036,EPI2540792,EPI2841225
Public Health Agency Of Sweden	Klinisk Mikrobiologi, Akademiska Sjukhuset Uppsala	36	EPI1949961,EPI1950105,EPI2350143,EPI1950057,EPI2252955,EPI1943305,EPI1950089,EPI2645185,EPI1966068,EPI2212819,EPI1943257,EPI2239697,EPI2252910,EPI1943297,EPI1630319,EPI1949910,EPI1966114,EPI2252987,EPI1943265,EPI1698618,EPI2187535,EPI1943157,EPI2841209,EPI1943241,EPI1943173,EPI2220474,EPI2933948,EPI2239665,EPI1943313,EPI1704482,EPI1943350,EPI2239681,EPI1949993,EPI1943134,EPI2933522,EPI2252971
Public Health Agency Of Sweden	Klinisk Mikrobiologi, Blekingssjukhuset	2	EPI2643970,EPI2644187
Public Health Agency Of Sweden	Klinisk Mikrobiologi, Centralsjukhuset Karlstad	11	EPI1966138,EPI1943373,EPI2540808,EPI2933681,EPI2495913,EPI1966170,EPI2934012,EPI2644482,EPI1949977,EPI2644839,EPI2933497
Public Health Agency Of Sweden	Klinisk Mikrobiologi, Hallands Sjukhus Halmstad	16	EPI2540821,EPI1704667,EPI2933514,EPI1943141,EPI2212859,EPI1704675,EPI1966106,EPI2011760,EPI2212827,EPI2841169,EPI1591229,EPI2783557,EPI2011752,EPI2350438,EPI2045563,EPI2783515
Public Health Agency Of Sweden	Klinisk Mikrobiologi, Karolinska Universitetslaboratoriet, Karolinska Universitetssjukhuset Solna	69	EPI1943389,EPI2350430,EPI2053486,EPI1698602,EPI2053463,EPI2011768,EPI2045667,EPI1858926,EPI1613390,EPI1613401,EPI2139013,EPI2045723,EPI1847684,EPI1738862,EPI2212867,EPI1887976,EPI2011776,EPI1842216,EPI1887968,EPI1630359,EPI1704538,EPI2011712,EPI2045731,EPI2020814,EPI2045675,EPI1949950,EPI2011784,EPI2253002,EPI2011800,EPI1630335,EPI2138928,EPI2187495,EPI1966194,EPI1860015,EPI1943118,EPI1613379,EPI…
Public Health Agency Of Sweden	Klinisk Mikrobiologi, Laboratoriemedicin Gavleborg, Gavle Sjukhus	8	EPI1966076,EPI1630303,EPI2645279,EPI2350263,EPI2645126,EPI2933940,EPI2350271,EPI2239673
Public Health Agency Of Sweden	Klinisk Mikrobiologi, Laboratoriemedicin, Norrlands Universitetssjukhus Umea	6	EPI1591142,EPI2933589,EPI2138937,EPI2138946,EPI2138972,EPI2138963
Public Health Agency Of Sweden	Klinisk Mikrobiologi, Lanssjukhuset Kalmar	6	EPI2020837,EPI2045539,EPI2020844,EPI2644535,EPI1630311,EPI2644578
Public Health Agency Of Sweden	Klinisk Mikrobiologi, Nu Sjukvarden Trollhattan	6	EPI2644760,EPI1950169,EPI1966060,EPI2933572,EPI2841295,EPI2933932
Public Health Agency Of Sweden	Klinisk Mikrobiologi, Sahlgrenska Universitetssjukhuset Goteborg	3	EPI1591211,EPI1591203,EPI2933797
Public Health Agency Of Sweden	Klinisk Mikrobiologi, Universitetssjukhuset Linkoping	22	EPI2053455,EPI2350295,EPI2841350,EPI1659737,EPI1636195,EPI2011744,EPI1659891,EPI1950065,EPI2934100,EPI2020852,EPI1966178,EPI1966098,EPI2011720,EPI2350446,EPI1966082,EPI1966122,EPI2783525,EPI2841424,EPI1659883,EPI2350247,EPI2045707,EPI1949985
Public Health Agency Of Sweden	Klinisk Mikrobiologi, Viruslab Huddinge, Karolinska Universitetslaboratoriet Karolinska Universitetssjukhuset	16	EPI2239657,EPI1950081,EPI1943149,EPI2220466,EPI2239689,EPI1949926,EPI1943233,EPI1923461,EPI1943249,EPI2252926,EPI1950073,EPI1943217,EPI2045571,EPI1949934,EPI1923445,EPI1943225
Public Health Agency Of Sweden	Labmedicin, Klinisk Mikrobiologi Lund	4	EPI2053470,EPI1704639,EPI1704647,EPI2644432
Public Health Agency Of Sweden	Laboratoriemedicin Klinisk Mikrobiologi, Falu Lasarett	3	EPI2644068,EPI1966090,EPI2540853
Public Health Agency Of Sweden	Laboratoriemedicin, Klinisk Mikrobiologi, Lanssjukhuset Ryhov Jonkoping	7	EPI2841185,EPI1950113,EPI1704691,EPI1949918,EPI1704699,EPI1966052,EPI2841334
Public Health Agency Of Sweden	Laboratoriemedicin, Mikrobiologiska Laboratoriet, Sunderby Sjukhus Lulea	14	EPI2350215,EPI2138885,EPI2138867,EPI1698556,EPI2350207,EPI2045745,EPI1943281,EPI2045758,EPI1943357,EPI2138876,EPI2045752,EPI1943289,EPI2138859,EPI1943273
Public Health Agency Of Sweden	Laboratoriemedicin, Ostersunds Sjukhus	10	EPI2841270,EPI2783573,EPI2933869,EPI2933539,EPI2783533,EPI2841161,EPI2841374,EPI2495953,EPI2933988,EPI2841455
Public Health Agency Of Sweden	Laboratoriemedicinska Kliniken, Klinisk Mikrobiologi, Universitetssjukhuset Orebro	11	EPI2239713,EPI2239649,EPI1950097,EPI1966130,EPI1943110,EPI2841416,EPI1923437,EPI2212851,EPI2783449,EPI2220434,EPI1949969
Public Health Agency Of Sweden	Public Health Agency Of Sweden	128	EPI1106736,EPI1106744,EPI1659602,EPI2933745,EPI2302652,EPI1965141,EPI2302508,EPI1965133,EPI1728265,EPI1965125,EPI1337120,EPI1738854,EPI1728287,EPI1965076,EPI1106696,EPI1129911,EPI1738808,EPI2934068,EPI1965066,EPI1738751,EPI2934076,EPI1965042,EPI1086578,EPI1704426,EPI2495749,EPI2302668,EPI1591269,EPI1738832,EPI1192170,EPI1738872,EPI2302612,EPI2302580,EPI2302524,EPI1698594,EPI1965002,EPI1728257,EPI…
Public Health Agency Of Sweden	Region Vastmanland, Laboratoriemedicin, Klinisk Mikrobiologi	4	EPI2841318,EPI2350175,EPI2783596,EPI2841153
Public Health Agency Of Sweden	Sodra Alvsborgs Sjukhus, Laboratorium For Klinisk Mikrobiologi Boras	11	EPI1966162,EPI2933903,EPI1966186,EPI2495929,EPI2350454,EPI2350462,EPI2933972,EPI2783549,EPI2220500,EPI2841429,EPI2011736
Public Health Agency Of Sweden	Sundsvalls Sjukhus, Laboratoriemedicin Västernorrland	12	EPI1630351,EPI1949942,EPI2540800,EPI2020806,EPI2841366,EPI1630295,EPI1943126,EPI2045603,EPI2933877,EPI2933634,EPI2934092,EPI2540845
Public Health Agency Of Sweden	Unilabs Laboratoriemedicin Stockholm Solna	2	EPI2644689,EPI1591171
Public Health Agency Of Sweden	Unilabs Laboratoriemedicin Vastra Gotaland, Skaraborgs Sjukhus Skovde	5	EPI1613359,EPI2138850,EPI2540949,EPI2540941,EPI1950009
Public Health Agency Of Sweden	Unilabs Mikrobiologi/laboratoriemedicin, Mälarsjukhuset	26	EPI2045715,EPI1365144,EPI2644150,EPI1659825,EPI1943342,EPI2187465,EPI1377548,EPI2053478,EPI1943186,EPI1943365,EPI1950025,EPI1377556,EPI1943202,EPI1943210,EPI2045635,EPI1950017,EPI1659849,EPI2187457,EPI1943179,EPI2495882,EPI1722714,EPI1659753,EPI1950001,EPI1943194,EPI1630327,EPI2045627
Public Health And Nutrition Center	Public Health And Nutrition Center	10	EPI2414222,EPI2414262,EPI2414230,EPI2414278,EPI2414238,EPI2414214,EPI2414254,EPI2414246,EPI2414286,EPI2414270
Public Health Laboratory Services Branch, Centre For Health Protection	Public Health Laboratory Services Branch, Centre For Health Protection	9	EPI463666,EPI551153,EPI383254,EPI382681,EPI382778,EPI463665,EPI382804,EPI383268,EPI463663
Public Health Wales Microbiology	?	3	EPI1227511,EPI1192007,EPI1251725
Public Health Wales Microbiology	Molecular Diagnostics Unit	3	EPI1191885,EPI1170171,EPI1179666
Public Health Wales Microbiology	Public Health Wales Microbiology	123	EPI1302867,EPI1192150,EPI1299338,EPI1192290,EPI1251818,EPI1275655,EPI1301834,EPI1193179,EPI1227583,EPI1227523,EPI1220022,EPI1227374,EPI1219786,EPI1251754,EPI1275551,EPI1227236,EPI1227602,EPI1251707,EPI1275568,EPI1275559,EPI1302640,EPI1227455,EPI1227421,EPI1191892,EPI1227568,EPI1299535,EPI1251761,EPI1227480,EPI1302963,EPI1219770,EPI1220045,EPI1227366,EPI1275625,EPI1227541,EPI1192362,EPI1220053,EPI…
Public Health Wales Microbiology Cardiff	Public Health Wales Microbiology Cardiff	465	EPI2264447,EPI1388812,EPI1414286,EPI2223083,EPI2181380,EPI1444055,EPI1640144,EPI1704373,EPI1443996,EPI2068370,EPI2206362,EPI1444166,EPI2110353,EPI1639632,EPI1639720,EPI1639527,EPI2197113,EPI2207161,EPI2196976,EPI1996108,EPI2068973,EPI2293080,EPI2010524,EPI2197377,EPI1607280,EPI1704354,EPI2893251,EPI2197100,EPI2196747,EPI2525164,EPI1444118,EPI1639623,EPI2895162,EPI2219612,EPI1636098,EPI2460141,EPI…
Qeii Health Sciences Centre	Queen Elizabeth Ii Health Sciences Centre	16	EPI2843827,EPI2850891,EPI2850589,EPI2843873,EPI2850513,EPI2843415,EPI2850763,EPI2850839,EPI2850929,EPI2850705,EPI2850868,EPI2843767,EPI2850808,EPI2850550,EPI2843905,EPI2850498
Queensland Health Forensic And Scientific Services	Queensland Health Forensic And Scientific Services	1	EPI1585603
Regional Medical Research Centre, Ne (icmr)	Icmr Rmrc Ne	1	EPI2605929
Republic Of Macedonia, Institute Of Public Health	Center For Public Health Bitola, Republic Of Macedonia	1	EPI2764120
Republic Of Macedonia, Institute Of Public Health	Institute Of Public Health (macedonia)	12	EPI2318035,EPI2318033,EPI2318037,EPI2318112,EPI2318118,EPI2318043,EPI2318041,EPI2318013,EPI2318114,EPI2318039,EPI2318059,EPI2318031
Republic Of Macedonia, Institute Of Public Health	Republic Of Macedonia, Institute Of Public Health	2	EPI2763236,EPI2763228
Research Institute Of Influenza	?	4	EPI1188036,EPI1188037,EPI1188039,EPI1188038
Research Laboratory Of Clinical Virology, Ruijin Hospital, Shanghai Jiaotong University School Of Medicine	Research Laboratory Of Clinical Virology, Ruijin Hospital, Shanghai Jiaotong University School Of Medicine	1	EPI1230945
Robert Koch Institute	?	408	EPI873823,EPI576340,EPI873814,EPI944447,EPI975602,EPI905867,EPI944417,EPI888148,EPI975662,EPI1120564,EPI743966,EPI975681,EPI764714,EPI975849,EPI576339,EPI576360,EPI576343,EPI894986,EPI700140,EPI944421,EPI566664,EPI975650,EPI1013042,EPI576303,EPI866902,EPI576312,EPI975593,EPI975675,EPI975629,EPI975657,EPI975679,EPI576354,EPI576346,EPI576297,EPI576370,EPI944465,EPI944497,EPI566838,EPI905858,EPI5761…
Robert Koch Institute	Labor Enders, Prof. Dr. Med. Gisela Enders & Kollegen, Mvz, Medizinische Diagnostik	3	EPI516873,EPI516874,EPI657996
Robert Koch Institute	Landesgesundheitsamt Baden Württemberg	2	EPI657998,EPI657995
Robert Koch Institute	Landesuntersuchungsanstalt Fuer Das Gesundheits Und Veterinaerwesen Sachsen	1	EPI657997
Robert Koch Institute	Robert Koch Institute	1	EPI680502
Robert Koch Institute	Robert Koch Institute Nationales Referenzzentrum Für Influenza	4	EPI1120563,EPI1153393,EPI1176779,EPI1153387
Robert Koch Institute	Thüringer Landesamt Für Verbraucherschutz	1	EPI657994
Robert Koch Institute Nationales Referenzzentrum F?r Influenza	?	86	EPI1388868,EPI1444530,EPI1378259,EPI1400352,EPI1418046,EPI1378253,EPI1237194,EPI1360786,EPI1237195,EPI1400347,EPI1440654,EPI1190004,EPI1360792,EPI1388876,EPI1190002,EPI1440635,EPI1440637,EPI1341547,EPI1418048,EPI1426976,EPI1378243,EPI1400351,EPI1440662,EPI1444532,EPI1400350,EPI1444534,EPI1189998,EPI1400348,EPI1440666,EPI1440658,EPI1245003,EPI1378257,EPI1440656,EPI1190003,EPI1190001,EPI1440670,EPI…
Robert Koch Institute Nationales Referenzzentrum F?r Influenza	Crick Worldwide Influenza Centre	1	EPI2241538
Robert Koch Institute Nationales Referenzzentrum F?r Influenza	Robert Koch Institute Nationales Referenzzentrum Für Influenza	1103	EPI2043583,EPI1647187,EPI1751120,EPI2043699,EPI2077471,EPI2297848,EPI2241329,EPI2424816,EPI2424722,EPI2241522,EPI1751117,EPI2170702,EPI2424367,EPI2077658,EPI2423987,EPI1189997,EPI2077335,EPI2241482,EPI2423870,EPI2425149,EPI2297936,EPI1751087,EPI2459834,EPI2170678,EPI2043456,EPI2043930,EPI2539621,EPI2170546,EPI2241296,EPI2010841,EPI1341545,EPI2043954,EPI2539878,EPI2298115,EPI2586862,EPI1813788,EPI…
Robert Koch Institute Nationales Referenzzentrum Fur Influenza	Robert Koch Institute Nationales Referenzzentrum Für Influenza	15	EPI2842099,EPI2790721,EPI2790697,EPI2790753,EPI2790745,EPI2932837,EPI2790689,EPI2790713,EPI2932829,EPI2790681,EPI2790705,EPI2808728,EPI2790729,EPI2842107,EPI2790737
Row Roamnow Provincial Laboratory	Roy Romanow Provincial Laboratory	123	EPI2243431,EPI2260394,EPI2308339,EPI2260410,EPI2318604,EPI2415893,EPI2243343,EPI2282668,EPI2415877,EPI2282716,EPI2243319,EPI2293364,EPI2293388,EPI2254366,EPI2244234,EPI2353685,EPI2282732,EPI2282684,EPI2243735,EPI2254374,EPI2282636,EPI2293397,EPI2243743,EPI2293353,EPI2282740,EPI2282660,EPI2308331,EPI2221647,EPI2244242,EPI2243903,EPI2222086,EPI2282692,EPI2282724,EPI2260378,EPI2254350,EPI2293428,EPI…
Roy Romanow Provincial Laboratory	Roy Romanow Provincial Laboratory	92	EPI2805004,EPI2454152,EPI2553540,EPI2553636,EPI2651358,EPI2476853,EPI2454160,EPI2454168,EPI2417515,EPI2454216,EPI2553556,EPI2476925,EPI2553476,EPI2476941,EPI2553604,EPI2454136,EPI2419681,EPI2533816,EPI2553508,EPI2533784,EPI2792347,EPI2770649,EPI2454120,EPI2476981,EPI2533792,EPI2476885,EPI2476861,EPI2476965,EPI2651254,EPI2651278,EPI2454176,EPI2553588,EPI2553628,EPI2454208,EPI2476949,EPI2476893,EPI…
S?o Paulo State University Biotechnology Institute	Instituto De Biotecnologia Ibtec	11	EPI2636679,EPI2628872,EPI2636629,EPI2636652,EPI2636687,EPI2636621,EPI2636660,EPI2636645,EPI2636637,EPI2636671,EPI2636665
Sa Pathology Laboratory	Sa Pathology	1	EPI2907760
Saitama Medical University	Saitama Medical University	6	EPI1251571,EPI1251554,EPI1251579,EPI1251562,EPI1251587,EPI1251595
Saskatchewan Health Authority	Roy Romanow Provincial Laboratory	1	EPI2933430
Sciensano	Sciensano	97	EPI2879648,EPI2880253,EPI2880268,EPI2879936,EPI2879615,EPI1868783,EPI2879583,EPI1868807,EPI2879896,EPI2880912,EPI2881021,EPI1868790,EPI2881265,EPI2879443,EPI2881302,EPI2880074,EPI2879998,EPI2880222,EPI1868712,EPI2879856,EPI2879720,EPI2880583,EPI2880115,EPI2879990,EPI2879832,EPI2880362,EPI2880630,EPI1868754,EPI1868703,EPI2879880,EPI2880006,EPI2880059,EPI2880014,EPI2879780,EPI2880190,EPI2880990,EPI…
Sciensano	Sciensano (scientific Institute Of Public Health)	66	EPI1445976,EPI1446136,EPI1446280,EPI1446264,EPI1446088,EPI1446312,EPI1446048,EPI1446224,EPI1446376,EPI1446232,EPI1446128,EPI1446240,EPI1446288,EPI1446448,EPI1446160,EPI1446200,EPI1446152,EPI1446176,EPI1446216,EPI1446496,EPI1446096,EPI1446104,EPI1446032,EPI1446528,EPI1446568,EPI1446504,EPI1446408,EPI1446560,EPI1446080,EPI1446016,EPI1446520,EPI1446488,EPI1446464,EPI1446192,EPI1446072,EPI1446416,EPI…
Sciensano	Scientific Institute Of Public Health	8	EPI1446320,EPI1446368,EPI1446344,EPI1446256,EPI1446352,EPI1446248,EPI1446328,EPI1446304
Sciensano (public Health Institute In Belgium)	Sciensano, Viral Diseases Laboratory, National Influenza Center In Belgium	18	EPI2933777,EPI2942411,EPI2942479,EPI2820851,EPI2942439,EPI2933487,EPI2942401,EPI2942406,EPI2942434,EPI2933482,EPI2942459,EPI2933767,EPI2942484,EPI2942308,EPI2942164,EPI2933566,EPI2942418,EPI2942429
Scientific And Practical Center Of Sanitary And Epidemiological	Scientific And Practical Center Of Sanitary And Epidemiological	4	EPI590797,EPI590135,EPI590796,EPI590151
Scientific Institute Of Public Health (wiv Isp)	Sciensano (scientific Institute Of Public Health)	53	EPI1269584,EPI1626327,EPI1431713,EPI1269376,EPI1434853,EPI1434810,EPI1267802,EPI1434844,EPI1269344,EPI1431970,EPI1222373,EPI1222375,EPI1269352,EPI1269368,EPI1434800,EPI1626310,EPI1431995,EPI1270537,EPI1222378,EPI1267810,EPI1434856,EPI1431978,EPI1269537,EPI1269576,EPI1434815,EPI1267762,EPI1434792,EPI1270577,EPI1431946,EPI1626295,EPI1222379,EPI1432003,EPI1434836,EPI1431960,EPI1270329,EPI1626319,EPI…
Scientific Institute Of Public Health (wiv Isp)	Scientific Institute Of Public Health	6	EPI1431938,EPI1267794,EPI673537,EPI1267770,EPI1431922,EPI1431930
Scientific Institute Of Public Health (wiv Isp)	Scientific Institute Of Public Health (wiv Isp)	23	EPI737458,EPI888777,EPI888773,EPI990461,EPI990414,EPI990474,EPI990375,EPI888780,EPI891671,EPI990473,EPI891664,EPI891666,EPI737457,EPI1177013,EPI888776,EPI888778,EPI888775,EPI891665,EPI990472,EPI888783,EPI888782,EPI888779,EPI731462
Scientific Practical Centre For Sanitary Epidemiological Expertise And Monitoring	?	1	EPI1227104
Scientific Practical Centre For Sanitary Epidemiological Expertise And Monitoring	National Center Of Expertise In Jambyl Region	2	EPI2820511,EPI2820512
Scientific Practical Centre For Sanitary Epidemiological Expertise And Monitoring	National Center Of Expertise In Zhetisu Region	2	EPI2820513,EPI2820514
Scientific Practical Centre For Sanitary Epidemiological Expertise And Monitoring	National Centre Of Expertise In Kyzylorda Region	7	EPI2818794,EPI2818790,EPI2818793,EPI2818791,EPI2820509,EPI2820510,EPI2818792
Scientific Practical Centre For Sanitary Epidemiological Expertise And Monitoring	National Centre Of Expertise Of The Csec Mh Rk In The Turkestan Region	3	EPI2820517,EPI2820515,EPI2820516
Scientific Practical Centre For Sanitary Epidemiological Expertise And Monitoring	Scientific And Practical Center Of Sanitary And Epidemiological Expertise And Monitoring	3	EPI1001908,EPI1001902,EPI1001907
Scientific Practical Centre For Sanitary Epidemiological Expertise And Monitoring	Scientific Practical Centre For Sanitary Epidemiological Expertise And Monitoring	2	EPI1227107,EPI1227106
Servicio Galego De Saude	Complexo Hospitalario Universitario De Vigo	190	EPI2287437,EPI2945914,EPI2287084,EPI2287108,EPI2287396,EPI2110294,EPI2287156,EPI2109991,EPI2110039,EPI2287725,EPI2946655,EPI2946254,EPI2109967,EPI2110278,EPI2287124,EPI2920472,EPI2110111,EPI2109983,EPI2287489,EPI2110142,EPI2287116,EPI2110190,EPI2286747,EPI2287268,EPI2287092,EPI2946373,EPI2110286,EPI2110238,EPI2287471,EPI2920504,EPI2287340,EPI2946367,EPI2287260,EPI2287284,EPI2287514,EPI2946334,EPI…
Shanghai International Travel Healthcare Center	Shanghai International Travel Healthcare Center	63	EPI1655776,EPI1655759,EPI1655767,EPI1655787,EPI1655755,EPI1655762,EPI1655793,EPI1655792,EPI1655775,EPI1655763,EPI1655740,EPI1655794,EPI1655746,EPI1655757,EPI1655788,EPI1655773,EPI1655741,EPI1655784,EPI1655785,EPI1655782,EPI1655878,EPI1655744,EPI1655768,EPI1655753,EPI1655743,EPI1655880,EPI1655771,EPI1655778,EPI1655789,EPI1655783,EPI1655754,EPI1655877,EPI1655751,EPI1655765,EPI1655790,EPI1655881,EPI…
Sheikh Khalifa Medical City (skmc)	Reference Laboratory For Infectious Disease (surveillance Lab)	170	EPI2578362,EPI2601647,EPI2585826,EPI2599726,EPI2585714,EPI2601661,EPI2601633,EPI2599683,EPI2585949,EPI2599843,EPI2601903,EPI2578498,EPI2578378,EPI2601495,EPI2601948,EPI2599659,EPI2601342,EPI2601438,EPI2599811,EPI2599739,EPI2601431,EPI2585754,EPI2601201,EPI2601500,EPI2599763,EPI2601396,EPI2601225,EPI2585982,EPI2601943,EPI2601364,EPI2601599,EPI2599651,EPI2585811,EPI2601367,EPI2601963,EPI2601916,EPI…
Sheikh Khalifa Medical City (skmc)	Sheikh Khalifa Medical City (skmc)	8	EPI1881256,EPI1881255,EPI1885011,EPI1881257,EPI1885010,EPI1881258,EPI1885016,EPI1885013
Smorodintsev Research Institute Of Influenza	Who National Influenza Centre Russian Federation	3	EPIEPI2777879,EPIEPI2777871,EPIEPI2777887
St. Jude Children's Research Hospital	Aristotelian University Of Thessaloniki	1	EPI2318804
St. Jude Children's Research Hospital	National Institute For Medical Research	1	EPI2318796
St. Jude Children's Research Hospital	St Jude Children's Research Hospital	11	EPI2318876,EPI2318676,EPI2318180,EPI2318692,EPI2318700,EPI2318868,EPI2318852,EPI2318684,EPI2318884,EPI2318860,EPI2318828
St. Jude Children's Research Hospital	Texas Department Of State Health Services Laboratory Services	1	EPI2318462
State Research Center Of Virology And Biotechnology (vector)	?	41	EPI1359189,EPI963454,EPI1332310,EPI1332316,EPI1312350,EPI967111,EPI1321475,EPI967079,EPI967063,EPI1318898,EPI1422560,EPI967087,EPI1359147,EPI1321477,EPI1318899,EPI967103,EPI1312351,EPI963478,EPI1355513,EPI963446,EPI963494,EPI1058837,EPI1359173,EPI1359213,EPI963510,EPI1318896,EPI1332312,EPI963502,EPI970693,EPI963486,EPI963462,EPI967071,EPI1332314,EPI963470,EPI1318897,EPI967095,EPI909372,EPI1058845…
State Research Center Of Virology And Biotechnology (vector)	Center For Hygiene And Epidemiology In The Irkutsk Region (rospotrebnadzor)	3	EPI2860863,EPI1665352,EPI1420370
State Research Center Of Virology And Biotechnology (vector)	Center Of Hygiene And Epidemiology In Amur Region	3	EPI2860850,EPI2860858,EPI2860845
State Research Center Of Virology And Biotechnology (vector)	Center Of Hygiene And Epidemiology In Bryansk Oblast	1	EPI2860928
State Research Center Of Virology And Biotechnology (vector)	Center Of Hygiene And Epidemiology In Chelyabinsk Region	1	EPI2860995
State Research Center Of Virology And Biotechnology (vector)	Center Of Hygiene And Epidemiology In Chuvash Republic	1	EPI1933899
State Research Center Of Virology And Biotechnology (vector)	Center Of Hygiene And Epidemiology In Kaliningrad Region	3	EPI2860958,EPI2861006,EPI1928712
State Research Center Of Virology And Biotechnology (vector)	Center Of Hygiene And Epidemiology In Khabarovsk Territory	2	EPI2861018,EPI2419990
State Research Center Of Virology And Biotechnology (vector)	Center Of Hygiene And Epidemiology In Krasnodar Territory	2	EPI2861001,EPI2046108
State Research Center Of Virology And Biotechnology (vector)	Center Of Hygiene And Epidemiology In Krasnoyarsk Krai	8	EPI2860869,EPI2860955,EPI2860909,EPI2860871,EPI2860969,EPI2860822,EPI2860967,EPI2860802
State Research Center Of Virology And Biotechnology (vector)	Center Of Hygiene And Epidemiology In Krasnoyarsk Territory	1	EPI1956824
State Research Center Of Virology And Biotechnology (vector)	Center Of Hygiene And Epidemiology In Lipetsk Region	2	EPI1916760,EPI1916763
State Research Center Of Virology And Biotechnology (vector)	Center Of Hygiene And Epidemiology In Mari El Republic	2	EPI1933903,EPI2860814
State Research Center Of Virology And Biotechnology (vector)	Center Of Hygiene And Epidemiology In Moscow	3	EPI1933898,EPI1958149,EPI1933900
State Research Center Of Virology And Biotechnology (vector)	Center Of Hygiene And Epidemiology In Murmansk Oblast	1	EPI1933902
State Research Center Of Virology And Biotechnology (vector)	Center Of Hygiene And Epidemiology In Nizhni Novgorod Region	2	EPI2860980,EPI1958204
State Research Center Of Virology And Biotechnology (vector)	Center Of Hygiene And Epidemiology In Novosibirsk Region	8	EPI1945978,EPI2837167,EPI2861040,EPI2860733,EPI2860842,EPI1887768,EPI1945977,EPI1946142
State Research Center Of Virology And Biotechnology (vector)	Center Of Hygiene And Epidemiology In Primorie Territory	10	EPI2861035,EPI1926253,EPI1926256,EPI1926254,EPI1926252,EPI2860963,EPI2860824,EPI2860741,EPI2860761,EPI1926255
State Research Center Of Virology And Biotechnology (vector)	Center Of Hygiene And Epidemiology In Pskov Region	2	EPI1958501,EPI1958493
State Research Center Of Virology And Biotechnology (vector)	Center Of Hygiene And Epidemiology In Republic Of Buryatia	1	EPI2860873
State Research Center Of Virology And Biotechnology (vector)	Center Of Hygiene And Epidemiology In Republic Of North Osetia Alania	1	EPI2861041
State Research Center Of Virology And Biotechnology (vector)	Center Of Hygiene And Epidemiology In Republic Of Sakha (yakutia)	10	EPI2861027,EPI2860890,EPI2860808,EPI1981651,EPI1958485,EPI2860878,EPI1958469,EPI1958477,EPI1933896,EPI2860885
State Research Center Of Virology And Biotechnology (vector)	Center Of Hygiene And Epidemiology In Republic of dagestan	1	EPI2860748
State Research Center Of Virology And Biotechnology (vector)	Center Of Hygiene And Epidemiology In Rostov Region	1	EPI1933904
State Research Center Of Virology And Biotechnology (vector)	Center Of Hygiene And Epidemiology In Sakhalin Oblast	1	EPI2860798
State Research Center Of Virology And Biotechnology (vector)	Center Of Hygiene And Epidemiology In Saratov Oblast	1	EPI1958212
State Research Center Of Virology And Biotechnology (vector)	Center Of Hygiene And Epidemiology In Tambov Oblast	1	EPI2860990
State Research Center Of Virology And Biotechnology (vector)	Center Of Hygiene And Epidemiology In Ulyanosvk Oblast	2	EPI1946070,EPI1420365
State Research Center Of Virology And Biotechnology (vector)	Center Of Hygiene And Epidemiology In Yamalo Nenets Autonomous Okrug	8	EPI1919556,EPI1981590,EPI2860832,EPI1933906,EPI1956804,EPI2860805,EPI1946022,EPI2220043
State Research Center Of Virology And Biotechnology (vector)	Center Of Hygiene And Epidemiology Of Khakasia	5	EPI2046132,EPI1958509,EPI2860975,EPI2860827,EPI1958517
State Research Center Of Virology And Biotechnology (vector)	Fbuz "center Of Hygiene And Epidemiology"	4	EPI1923180,EPI1923177,EPI1923178,EPI1923179
State Research Center Of Virology And Biotechnology (vector)	Fbuz "center Of Hygiene And Epidemiology" In Omsk Oblast	2	EPI2860905,EPI1957756
State Research Center Of Virology And Biotechnology (vector)	Fbuz "center Of Hygiene And Epidemiology" In Sverdlovsk Oblast	7	EPI2860758,EPI2860983,EPI2861022,EPI1919523,EPI2860921,EPI2860744,EPI2775420
State Research Center Of Virology And Biotechnology (vector)	Fbuz "center Of Hygiene And Epidemiology" In Tyva Republic	2	EPI1958196,EPI1958541
State Research Center Of Virology And Biotechnology (vector)	Fbuz "center Of Hygiene And Epidemiology" In Vladimir Oblast	2	EPI1958525,EPI1933901
State Research Center Of Virology And Biotechnology (vector)	Fbuz "center Of Hygiene And Epidemiology" In Zabaikalskom Krae	3	EPI2860790,EPI2860787,EPI2860785
State Research Center Of Virology And Biotechnology (vector)	Fbuz "center Of Hyhiene And Epidemiology"	7	EPI1665350,EPI1957717,EPI1665351,EPI1919550,EPI1958180,EPI2195548,EPI1958188
State Research Center Of Virology And Biotechnology (vector)	Fbuz "centre Of Hygiene And Epidemiology"	3	EPI1933905,EPI2860795,EPI2860793
State Research Center Of Virology And Biotechnology (vector)	Fbuz Center Of Hygiene And Epidemiology In Tyumen Oblast	4	EPI2861004,EPI2860838,EPI1887771,EPI2860766
State Research Center Of Virology And Biotechnology (vector)	Fbuz Center Of Hygiene And Epidemiology Rospotrebnadzor	1	EPI1982545
State Research Center Of Virology And Biotechnology (vector)	Fbuz Centre Of Hygiene And Epidemiology	11	EPI2861014,EPI2860972,EPI2046124,EPI2860769,EPI1958557,EPI2860811,EPI1956805,EPI1928755,EPI2860993,EPI1928717,EPI1956806
State Research Center Of Virology And Biotechnology (vector)	Fbuz Centre Of Hygiene And Epidemiology In Moscow Oblast	10	EPI2046116,EPI1919531,EPI1946062,EPI1958461,EPI1958549,EPI2046140,EPI1981675,EPI1919528,EPI1919545,EPI1919537
State Research Center Of Virology And Biotechnology (vector)	Fbuz Gygiene And Epidemiology Centre Khanty Mansi Autonomous Okrug Yugra	6	EPI1981643,EPI2860916,EPI2860914,EPI1359723,EPI2860834,EPI1933897
State Research Center Of Virology And Biotechnology (vector)	Fbuz Gygiene And Epidemiology Centre Samara Oblast	2	EPI2046099,EPI2860936
State Research Center Of Virology And Biotechnology (vector)	State Research Center Of Virology And Biotechnology (vector)	6	EPI1332306,EPI1886102,EPI1318895,EPI963438,EPI970097,EPI1318893
State Research Center Of Virology And Biotechnology (vector)	Tatarstan	4	EPI2860750,EPI2860754,EPI2860899,EPI2860901
State Research Center Of Virology And Biotechnology (vector)	The Center Of Hygiene And Epidemiology In The Republic Of Crimea And The City Of Federal Significance Sevastopol	16	EPI1887755,EPI1916771,EPI1958533,EPI1933910,EPI1887749,EPI1887758,EPI2046148,EPI1933908,EPI1887752,EPI1933907,EPI1887761,EPI1887764,EPI1933909,EPI1916755,EPI1916775,EPI1887766
State Research Center Of Virology And Biotechnology Vector	?	7	EPI637209,EPI636661,EPI636801,EPI637205,EPI637207,EPI636799,EPI867897
State Research Center Of Virology And Biotechnology Vector	State Research Center Of Virology And Biotechnology Vector	9	EPI636659,EPI636889,EPI636729,EPI637211,EPI636847,EPI687295,EPI636663,EPI637213,EPI636922
State Veterinary Institute Prague	National Institute Of Public Health	75	EPI988929,EPI988844,EPI988757,EPI988754,EPI1126296,EPI991854,EPI988928,EPI988758,EPI988681,EPI988933,EPI1179683,EPI1667592,EPI988926,EPI988786,EPI988756,EPI988761,EPI1179226,EPI988675,EPI988753,EPI988914,EPI988931,EPI988936,EPI988915,EPI988641,EPI988759,EPI988910,EPI988920,EPI988845,EPI988918,EPI988747,EPI988752,EPI988924,EPI1667560,EPI988760,EPI988921,EPI1179229,EPI988913,EPI988917,EPI1667658,EP…
Statens Serum Institute	?	38	EPI1170318,EPI368780,EPI1380615,EPI1381239,EPI1380619,EPI623791,EPI498255,EPI1170262,EPI1148758,EPI1380617,EPI1332006,EPI1170406,EPI1148766,EPI1148702,EPI1170342,EPI1381237,EPI1170302,EPI1170270,EPI671489,EPI623787,EPI1170390,EPI1148710,EPI623795,EPI1170326,EPI1170398,EPI498258,EPI1170286,EPI1170278,EPI1381241,EPI1381235,EPI1170350,EPI1170358,EPI1380612,EPI1170310,EPI1148750,EPI1148742,EPI498262,…
Statens Serum Institute	Statens Serum Institut	239	EPI2648668,EPI2458065,EPI2392596,EPI2458561,EPI2574617,EPI2574451,EPI2957100,EPI2314956,EPI2957340,EPI2648780,EPI2457607,EPI2458634,EPI2530242,EPI2392621,EPI2283322,EPI2648312,EPI2315030,EPI2689356,EPI2283411,EPI2283193,EPI2689363,EPI2648328,EPI2315066,EPI2314972,EPI2574730,EPI2458045,EPI2315038,EPI2458106,EPI2283419,EPI2530210,EPI2458143,EPI2809022,EPI2458113,EPI2283184,EPI2315126,EPI2530202,EPI…
Statens Serum Institute	Statens Serum Institute	1062	EPI1986236,EPI2061241,EPI1986210,EPI1381273,EPI2025437,EPI1963226,EPI2072821,EPI2025624,EPI1676000,EPI368813,EPI2061991,EPI2026818,EPI879379,EPI1956829,EPI1963303,EPI2061234,EPI2072894,EPI2045459,EPI1958310,EPI2026774,EPI2089149,EPI2089091,EPI368791,EPI2025909,EPI2045314,EPI2089110,EPI2025949,EPI1967425,EPI2073157,EPI1986232,EPI2060825,EPI2025778,EPI2059708,EPI2061483,EPI2061864,EPI1676160,EPI202…
Swedish Institute For Infectious Disease Control	?	358	EPI867412,EPI318278,EPI569942,EPI353916,EPI318275,EPI975537,EPI881855,EPI552417,EPI975529,EPI842790,EPI881840,EPI353927,EPI566556,EPI753197,EPI333143,EPI450875,EPI558995,EPI881871,EPI353940,EPI438638,EPI397115,EPI516071,EPI582218,EPI881853,EPI353563,EPI946833,EPI450898,EPI333139,EPI468656,EPI504749,EPI946058,EPI881835,EPI686780,EPI316911,EPI359209,EPI353935,EPI975433,EPI975029,EPI372976,EPI508242…
Swedish Institute For Infectious Disease Control	National Institute For Medical Research	2	EPI515296,EPI318289
Swedish Institute For Infectious Disease Control	Public Health Agency Of Sweden	8	EPI897606,EPI897622,EPI897598,EPI897638,EPI897630,EPI897646,EPI897590,EPI897614
Swedish Institute For Infectious Disease Control	Swedish Institute For Infectious Disease Control	107	EPI244709,EPI244739,EPI516458,EPI245673,EPI244745,EPI245649,EPI245721,EPI555102,EPI244787,EPI497744,EPI238687,EPI244751,EPI244760,EPI245700,EPI881854,EPI686791,EPI289864,EPI318292,EPI881852,EPI642560,EPI566322,EPI238711,EPI238705,EPI520348,EPI582005,EPI582013,EPI244724,EPI245691,EPI372967,EPI558934,EPI245646,EPI244718,EPI238708,EPI566389,EPI753189,EPI279935,EPI559018,EPI347588,EPI552698,EPI397809…
Swedish National Institute For Communicable Disease Control	Swedish Institute For Infectious Disease Control	1	EPI484675
Swiss National Reference Centre For Influenza	Hopital Cantonal Universitaire De Geneves	25	EPI2121505,EPI2121497,EPI2068846,EPI2121465,EPI2121235,EPI2121545,EPI2121553,EPI2073515,EPI2121513,EPI2068870,EPI2121457,EPI2121489,EPI2121395,EPI2121441,EPI2068798,EPI2121449,EPI2121227,EPI2121243,EPI2121251,EPI2121259,EPI2121537,EPI2121387,EPI2121473,EPI2121481,EPI2121521
Swiss National Reference Centre For Influenza	Institute Of Medical Virology, University Of Zurich	3	EPI2933017,EPI2933113,EPI2933124
Swiss National Reference Centre For Influenza	Swiss National Reference Centre For Influenza	204	EPI1355635,EPI2121115,EPI2068660,EPI1385230,EPI2068739,EPI1385199,EPI2121625,EPI2686327,EPI2317186,EPI2121179,EPI2121051,EPI2073502,EPI2317417,EPI2686304,EPI2121641,EPI2317479,EPI2317099,EPI2068878,EPI2068700,EPI1385219,EPI2317067,EPI1355640,EPI2317139,EPI2121035,EPI2121019,EPI2068652,EPI2317234,EPI1385211,EPI2068584,EPI2686409,EPI1385215,EPI2121323,EPI2317330,EPI2317218,EPI2316937,EPI1674833,EPI…
Taiwan Cdc	?	10	EPI884189,EPI884194,EPI955995,EPI884195,EPI955994,EPI884196,EPI1034309,EPI1034307,EPI884197,EPI1034308
Tehran University Of Medical Sciences	National Influenza Center Of Iran, Virology Department, School Of Public Health, Tehran University Of Medical Sciences	5	EPI1377957,EPI1388627,EPI1377844,EPI1377956,EPI1388628
Thai National Influenza Center	Thai National Influenza Center	669	EPI2958486,EPI2793454,EPI2304849,EPI2234054,EPI2958462,EPI2869584,EPI2234046,EPI2304353,EPI2760062,EPI1590509,EPI2196815,EPI2793772,EPI2311983,EPI2588884,EPI2958438,EPI2196823,EPI1590500,EPI2233638,EPI2474626,EPI2817971,EPI2233918,EPI2759946,EPI2755342,EPI2204728,EPI1590401,EPI2204816,EPI2196872,EPI2755286,EPI2233966,EPI2234022,EPI2800557,EPI2539524,EPI2793358,EPI2196938,EPI2588829,EPI2304177,EPI…
Thai National Influenza Center	Who National Influenza Centre, National Institute Of Medical Research (nimr)	3	EPI1373450,EPI1590392,EPI1590395
The Nagasaki University	Nagasaki University	1	EPI2449322
The University Of Hong Kong	The First Affiliated Hospital Of Guangzhou Medical University	4	EPI2088401,EPI2088400,EPI2088398,EPI2088402
The University Of Hong Kong	The University Of Hong Kong Department Of Microbiology	1	EPI1331038
Tokyo Metropolitan Institute Of Public Health	Tokyo Metropolitan Institute Of Public Health	2	EPI2779972,EPI2808105
U.s. Air Force School Of Aerospace Medicine	U.s. Air Force School Of Aerospace Medicine	2044	EPI1709957,EPI2054111,EPI2109167,EPI2288697,EPI1918785,EPI2054743,EPI1735637,EPI2290258,EPI1922516,EPI2289746,EPI2090441,EPI2109606,EPI2055088,EPI2300071,EPI2041341,EPI2299712,EPI2109369,EPI2326515,EPI2326633,EPI2290184,EPI2884421,EPI2041404,EPI1923727,EPI2054645,EPI2327733,EPI2090930,EPI1993989,EPI1983688,EPI1950608,EPI2327522,EPI2325861,EPI1983632,EPI2300135,EPI2299864,EPI2090010,EPI2288589,EPI…
Ucd National Virus Reference Laboratory	?	1	EPI1116035
Ucd National Virus Reference Laboratory	Ucd National Virus Reference Laboratory	2	EPI1116036,EPI1116038
Uk Health Security Agency Colindale	Uk Health Security Agency Colindale	2332	EPI2312744,EPI2287852,EPI1969221,EPI2408174,EPI1969053,EPI2394258,EPI2242592,EPI2199077,EPI2287972,EPI2213970,EPI2243109,EPI2328738,EPI2409062,EPI2112847,EPI2395720,EPI2242805,EPI2221387,EPI2213903,EPI2393860,EPI2086616,EPI2199109,EPI2133782,EPI2351175,EPI2288036,EPI2409614,EPI1954946,EPI2337118,EPI2350727,EPI2640540,EPI2384040,EPI2393869,EPI2395223,EPI2335430,EPI2242886,EPI2328689,EPI2384069,EPI…
Ukhsa / Respiratory Virus Unit	Uk Health Security Agency Colindale	328	EPI2847815,EPI2875929,EPI2935386,EPI2936016,EPI2875880,EPI2936311,EPI2935652,EPI2936263,EPI2815439,EPI2815374,EPI2934482,EPI2815591,EPI2848347,EPI2936383,EPI2848181,EPI2848293,EPI2848023,EPI2935585,EPI2936095,EPI2935270,EPI2934546,EPI2847959,EPI2934210,EPI2935457,EPI2848373,EPI2934386,EPI2875752,EPI2848245,EPI2935780,EPI2936503,EPI2815718,EPI2875327,EPI2936164,EPI2934762,EPI2935220,EPI2815511,EPI…
Universidad Autonoma De Yucatan	Centro De Investigaciones Regionales Dr. Hideyo Noguchi	19	EPI942443,EPI943326,EPI942444,EPI943324,EPI943330,EPI943323,EPI942442,EPI943321,EPI943325,EPI942439,EPI942445,EPI942446,EPI943322,EPI943328,EPI943327,EPI942440,EPI943329,EPI942447,EPI942441
Universidad Peruana Cayetano Heredia	Instituto De Medicine Tropical Alexander Von Humboldt Upch	47	EPI2584036,EPI2587979,EPI2587971,EPI2584004,EPI2583955,EPI2583912,EPI2578901,EPI2583947,EPI2588003,EPI2583979,EPI2588093,EPI2588085,EPI2588181,EPI2584044,EPI2588061,EPI2588133,EPI2588156,EPI2578917,EPI2583971,EPI2583922,EPI2588117,EPI2587995,EPI2583930,EPI2584012,EPI2588101,EPI2587987,EPI2588189,EPI2583963,EPI2584028,EPI2582864,EPI2588197,EPI2587952,EPI2584020,EPI2588019,EPI2588027,EPI2588043,EPI…
Universit? Degli Studi Di Trieste	Sc (uco) Igiene E Sanità Pubblica, University Of Trieste	6	EPI1973035,EPI1986149,EPI1986153,EPI1986150,EPI1986152,EPI1986151
University College London	Department Of Clinical Virology, University College London Hospitals Nhs Foundation Trust	68	EPI1040424,EPI1045638,EPI1047502,EPI1047406,EPI1041294,EPI1045758,EPI1040804,EPI1042119,EPI1046375,EPI1045663,EPI1046491,EPI1047694,EPI1045726,EPI1046466,EPI1044221,EPI1045294,EPI1045769,EPI1045623,EPI1047522,EPI1046547,EPI1047543,EPI1042176,EPI1040515,EPI1047510,EPI1046539,EPI1044433,EPI1042192,EPI1045713,EPI1040495,EPI1040812,EPI1045739,EPI1045653,EPI1047583,EPI1047422,EPI1045780,EPI1045718,EPI…
University Hospital Basel	?	1	EPI1334046
University Hospital Basel	University Hospital Basel	3	EPI1334029,EPI1334038,EPI1331966
University Of Bari	?	1	EPI879290
University Of Bari	Department Of Interdisciplinary Medicine University Of Bari	42	EPI2155534,EPI2155537,EPI2109814,EPI2434733,EPI2109818,EPI2918188,EPI2419974,EPI2109822,EPI2420002,EPI2274671,EPI2420006,EPI2274125,EPI2420019,EPI2434211,EPI2109820,EPI2155533,EPI2155536,EPI2434074,EPI2155540,EPI2155541,EPI2155546,EPI2155535,EPI2420028,EPI2109824,EPI2434731,EPI2109823,EPI2155543,EPI2434204,EPI2419998,EPI2109813,EPI2273842,EPI2109817,EPI2155532,EPI2420013,EPI2109816,EPI2155538,EPI…
University Of Bari	University Of Bari Dim	15	EPI1958338,EPI2806720,EPI2557202,EPI2553468,EPI2553457,EPI2179878,EPI2553467,EPI1928854,EPI2555407,EPI2155545,EPI2553466,EPI2555843,EPI2155544,EPI2553455,EPI2555507
University Of Bari	Uoc Policlinico Di Bari Dimo	39	EPI931208,EPI773302,EPI1444626,EPI1444624,EPI773300,EPI878301,EPI931036,EPI772562,EPI773307,EPI878342,EPI773303,EPI879289,EPI1444628,EPI772592,EPI1800262,EPI877535,EPI1444627,EPI772538,EPI931482,EPI878302,EPI878349,EPI1800263,EPI931038,EPI931039,EPI841262,EPI931202,EPI773304,EPI931037,EPI773306,EPI1800265,EPI931203,EPI773308,EPI772631,EPI773305,EPI931481,EPI879291,EPI1800264,EPI772546,EPI1444625
University Of Buea	Centre Pasteur Du Cameroun	15	EPI1333774,EPI1333786,EPI1333805,EPI1333789,EPI1333795,EPI1333780,EPI1333802,EPI1332383,EPI1333798,EPI1332407,EPI1332401,EPI1333792,EPI1332380,EPI1332404,EPI1333783
University Of Genoa	University Of Genoa	47	EPI2134858,EPI2134856,EPI2134855,EPI2134843,EPI2134852,EPI1385051,EPI2134844,EPI2134854,EPI2197388,EPI2134862,EPI2134842,EPI2534283,EPI2197387,EPI2534287,EPI2134864,EPI2134847,EPI2134845,EPI1385052,EPI2197385,EPI2538861,EPI2134865,EPI1385056,EPI2134841,EPI2538863,EPI2197386,EPI2134848,EPI2134849,EPI2134850,EPI2134860,EPI2534288,EPI2534289,EPI2134863,EPI2134861,EPI2534285,EPI2534284,EPI2134857,EPI…
University Of Kwazulu Natal	Center For Epidemic Response And Innovation (ceri)	1	EPI2608653
University Of Kwazulu Natal	Centre For Epidemic Response And Innovation (ceri), Stellenbosch University	35	EPI2623060,EPI2622783,EPI2622863,EPI2625761,EPI2718574,EPI2625769,EPI2622871,EPI2718624,EPI2622855,EPI2622973,EPI2622991,EPI2625753,EPI2622879,EPI2622799,EPI2718636,EPI2718558,EPI2622831,EPI2622847,EPI2718590,EPI2622815,EPI2622981,EPI2718582,EPI2622767,EPI2718598,EPI2622791,EPI2718550,EPI2718566,EPI2718756,EPI2622823,EPI2718748,EPI2623001,EPI2718764,EPI2622807,EPI2622775,EPI2718616
University Of Malaya	Hospital Raja Perempuan Zainab Ii	8	EPI2760690,EPI2890187,EPI2890179,EPI2890202,EPI2890210,EPI2890230,EPI2890222,EPI2890194
University Of Malaya	Tropical Infectious Diseases Research And Education Centre (tidrec), Universiti Malaya	14	EPI2760236,EPI2759328,EPI2760243,EPI2759320,EPI2760209,EPI2760250,EPI2760683,EPI2760216,EPI2760188,EPI2760181,EPI2890215,EPI2760195,EPI2760174,EPI2760202
University Of Michigan	Henry Ford Health Microbiology Laboratory	540	EPI2406833,EPI2407065,EPI2388587,EPI2623570,EPI2407855,EPI2388840,EPI2593368,EPI2407752,EPI2406753,EPI2593239,EPI2625276,EPI2602392,EPI2623802,EPI2623914,EPI2592388,EPI2624744,EPI2625167,EPI2602687,EPI2502550,EPI2623866,EPI2502806,EPI2503117,EPI2687274,EPI2407680,EPI2687162,EPI2388483,EPI2407776,EPI2388872,EPI2407097,EPI2592467,EPI2623874,EPI2687290,EPI2389597,EPI2407332,EPI2625709,EPI2407983,EPI…
University Of Michigan	Tmcidr Lab	37	EPI2672368,EPI2672122,EPI2672154,EPI2672138,EPI2672185,EPI2672146,EPI2672384,EPI2672257,EPI2672130,EPI2671996,EPI2672107,EPI2672099,EPI2672114,EPI2672376,EPI2672336,EPI2672012,EPI2672328,EPI2672209,EPI2672083,EPI2672217,EPI2672304,EPI2672036,EPI2672360,EPI2672272,EPI2672225,EPI2628887,EPI2672241,EPI2672059,EPI2672051,EPI2672020,EPI2672249,EPI2672392,EPI2672400,EPI2672233,EPI2672028,EPI2672193,EPI…
University Of Michigan	University Of Michigan Clinical Microbiology Laboratory	2587	EPI2387963,EPI2592169,EPI2000248,EPI2419236,EPI2125162,EPI2533704,EPI2081216,EPI2002020,EPI2419128,EPI2308852,EPI2419332,EPI1999896,EPI2623442,EPI1980167,EPI1936713,EPI2103420,EPI2000175,EPI2593215,EPI2124142,EPI1985469,EPI2672672,EPI2149829,EPI2123701,EPI2180400,EPI2123432,EPI2502008,EPI1985005,EPI2592161,EPI2094234,EPI2000568,EPI2593272,EPI2239279,EPI1937502,EPI2123531,EPI2581598,EPI2419228,EPI…
University Of Michigan	University Of Michigan Sph Epid	30	EPI2945455,EPI1278472,EPI2945423,EPI1279415,EPI1278474,EPI1279424,EPI2945447,EPI1279414,EPI2945439,EPI1278478,EPI1278479,EPI1279419,EPI2945463,EPI1279422,EPI2945431,EPI1278477,EPI2945471,EPI1278480,EPI1279423,EPI1278475,EPI1278481,EPI1278473,EPI1279416,EPI1279421,EPI1278456,EPI1278476,EPI1279420,EPI1279418,EPI1279417,EPI1279425
University Of Michigan	Vanderbilt University Medical Center	374	EPI2418711,EPI2309243,EPI2419013,EPI2419460,EPI2418494,EPI2407312,EPI2412987,EPI2502231,EPI2413283,EPI2418558,EPI2419029,EPI2413251,EPI2417796,EPI2309922,EPI2501513,EPI2509552,EPI2501720,EPI2413171,EPI2418759,EPI2413107,EPI2406944,EPI2418400,EPI2418151,EPI2309356,EPI2509489,EPI2417629,EPI2406626,EPI2413003,EPI2509409,EPI2309047,EPI2387817,EPI2635469,EPI2509560,EPI2406673,EPI2418775,EPI2418376,EPI…
University Of Milan	Clinical Laboratory, Maggiore Policlinico Hospital And Irccs Ca' Granda Foundation	12	EPI2160642,EPI2160640,EPI2160835,EPI2160634,EPI2160645,EPI2160831,EPI2160644,EPI2160833,EPI2160834,EPI2160627,EPI2160637,EPI2160648
University Of Milan	Fondazione Irccs Policlinico San Matteo	12	EPI2160575,EPI2160580,EPI2160586,EPI2160584,EPI2160587,EPI2160573,EPI2160578,EPI2160583,EPI2160579,EPI2160577,EPI2160574,EPI2160582
University Of Milan	Laboratorio Aziendale Di Microbiologia E Virologia, Hospital Of Bolzano (sabes Asdaa)	8	EPI2160602,EPI2160599,EPI2160604,EPI2160593,EPI2160600,EPI2160594,EPI2160597,EPI2160596
University Of Milan	Laboratorio Aziendale Di Microbiologia E Virologia/comprensorio Sanitario Di Bolzano	4	EPI2160589,EPI2160607,EPI2160601,EPI2160588
University Of Milan	Microbiology & Virology Unit, Annunziata Hub Hospital, Azienda Ospedaliera Di Cosenza	4	EPI2160612,EPI2160613,EPI2160614,EPI2160610
University Of Milan	Ospedale Di Circolo E Fondazione Macchi, Asst Sette Laghi, University Of Insubria, Varese, Italy	21	EPI2160672,EPI2160664,EPI2160662,EPI2160666,EPI2160658,EPI2160681,EPI2160675,EPI2160678,EPI2160661,EPI2160660,EPI2160671,EPI2160654,EPI2160665,EPI2160674,EPI2160655,EPI2160676,EPI2160657,EPI2160668,EPI2160682,EPI2160669,EPI2160679
University Of Milan	St. Orsola Polyclinic, University Of Bologna	24	EPI2160708,EPI2160700,EPI2160698,EPI2160710,EPI2160699,EPI2160696,EPI2160705,EPI2160689,EPI2160687,EPI2160711,EPI2160702,EPI2160691,EPI2160704,EPI2160703,EPI2160715,EPI2160714,EPI2160685,EPI2160692,EPI2160712,EPI2160688,EPI2160684,EPI2160695,EPI2160707,EPI2160694
University Of Milan	University Of Milan	164	EPI2611899,EPI2160623,EPI2611896,EPI2160747,EPI2611913,EPI2160620,EPI2160782,EPI2160647,EPI2611934,EPI2611938,EPI2611920,EPI2611916,EPI2611963,EPI2611962,EPI2611955,EPI2611868,EPI2611882,EPI2160630,EPI2160617,EPI2611952,EPI2611900,EPI2160754,EPI2611957,EPI2611946,EPI2611954,EPI2611941,EPI2611929,EPI2611966,EPI2160628,EPI2611886,EPI2611876,EPI2611861,EPI2611904,EPI2160764,EPI2611879,EPI2611860,EPI…
University Of Padova	Università Degli Studi Di Padova	2	EPI1384261,EPI1384257
University Of Pittsburgh	Williams Laboratory	2	EPI2700056,EPI2743412
University Of Sao Paulo	Centro De Atendimento A Covid	21	EPI2923455,EPI2924098,EPI2923637,EPI2923510,EPI2923615,EPI2923753,EPI2923631,EPI2929730,EPI2923494,EPI2923517,EPI2923580,EPI2923469,EPI2924434,EPI2924805,EPI2923569,EPI2923477,EPI2923461,EPI2924389,EPI2924408,EPI2929750,EPI2924475
University Of Sao Paulo	Hospital Santa Lidia	5	EPI2923414,EPI2929711,EPI2920018,EPI2923430,EPI2923745
University Of Sao Paulo	Secretaria Municipal De Saúde	1	EPI2923599
University Of Sao Paulo	Serrana	77	EPI2923702,EPI2923653,EPI2923683,EPI2923536,EPI2924956,EPI2928293,EPI2936769,EPI2936678,EPI2920100,EPI2923607,EPI2927289,EPI2925059,EPI2923721,EPI2923691,EPI2923525,EPI2924719,EPI2923591,EPI2927794,EPI2920084,EPI2936698,EPI2924969,EPI2923713,EPI2929823,EPI2923737,EPI2924950,EPI2923620,EPI2936686,EPI2929804,EPI2925557,EPI2923538,EPI2929764,EPI2924483,EPI2925007,EPI2923559,EPI2923557,EPI2924928,EPI…
University Of Sao Paulo	Ubds Dr Marco A Sahão	3	EPI2923437,EPI2920062,EPI2929698
University Of Sao Paulo	Upa Leste Luis Atílio Losi Viana	5	EPI2924921,EPI2929796,EPI2923578,EPI2923422,EPI2923398
University Of Sao Paulo	Upa Norte Nelson Mandela	3	EPI2918832,EPI2923547,EPI2919914
University Of Sao Paulo	Upa Oeste Prof Dr João José Carneiro	3	EPI2919975,EPI2923406,EPI2929777
University Of Sri Jayewardenepura	Allergy, Immunology And Cell Biology Unit	4	EPI2861316,EPI2861318,EPI2861321,EPI2861313
University Of Study Of Siena	?	1	EPI1060829
University Of Study Of Siena	University Of Siena	5	EPI1244106,EPI1061092,EPI1060819,EPI1061091,EPI1060833
University Of The Witwatersrand	Wits Vida	6	EPI1942312,EPI1942902,EPI1942962,EPI1942325,EPI1942946,EPI1941502
Usamc Armed Forces Medical Research Institute Of Medial Sciences	Usamc Afrims Department Of Virology	36	EPI2767288,EPI2898864,EPI2898808,EPI2898896,EPI2898824,EPI2767264,EPI2898888,EPI2767232,EPI2767280,EPI2898856,EPI2898832,EPI2767248,EPI2898800,EPI2898912,EPI2767217,EPI2898840,EPI2767240,EPI2767201,EPI2767319,EPI2767256,EPI2767311,EPI2898880,EPI2773715,EPI2898925,EPI2898872,EPI2767303,EPI2767327,EPI2767272,EPI2898816,EPI2767209,EPI2898904,EPI2767295,EPI2773722,EPI2898848,EPI2898917,EPI2767224
Usamc Armed Forces Medical Research Institute Of Medial Sciences	Usamd Afrims	1	EPI2748106
Usamru K	?	3	EPI441028,EPI401417,EPI441004
Usamru K	Us Army Medical Research Unit Kenya (usamru K), Geis Human Influenza Program	50	EPI356813,EPI357004,EPI356897,EPI357535,EPI357545,EPI357496,EPI400069,EPI356889,EPI357531,EPI399918,EPI357528,EPI441032,EPI356816,EPI356870,EPI357541,EPI357521,EPI357476,EPI357007,EPI441002,EPI356936,EPI441010,EPI357480,EPI356873,EPI357495,EPI356915,EPI356948,EPI441034,EPI357483,EPI357539,EPI356798,EPI357537,EPI357526,EPI357497,EPI357524,EPI357003,EPI357498,EPI357001,EPI356946,EPI441030,EPI356949…
Vaccines And Infectious Diseases Analytics Research Unit	Wits Vida	123	EPI2699849,EPI2804907,EPI2699769,EPI2699801,EPI2699791,EPI2700705,EPI2804889,EPI2700665,EPI2700609,EPI2713401,EPI2700721,EPI2700689,EPI2699825,EPI2700788,EPI2700697,EPI2700657,EPI2699515,EPI2805066,EPI2701583,EPI2805146,EPI2700737,EPI2805185,EPI2804881,EPI2700797,EPI2700641,EPI2701575,EPI2700568,EPI2699483,EPI2701509,EPI2701496,EPI2699386,EPI2699761,EPI2699889,EPI2701547,EPI2699777,EPI2700806,EPI…
Valladolid National Influenza Centre	Universidad De Valladolid	2	EPI2545682,EPI2545953
Valladolid National Influenza Centre	Valladolid National Influenza Centre	42	EPI2545635,EPI2545738,EPI2545651,EPI2545921,EPI2545659,EPI2545885,EPI2545862,EPI2545969,EPI2219685,EPI2545929,EPI2464319,EPI2545937,EPI2545913,EPI2545755,EPI2545822,EPI2545628,EPI2545877,EPI2545783,EPI2545870,EPI2545607,EPI2545614,EPI2545892,EPI2545643,EPI2545984,EPI2545762,EPI2545790,EPI2545730,EPI2545747,EPI2545814,EPI2545777,EPI2545846,EPI2545961,EPI2545838,EPI2545698,EPI2545706,EPI2545830,EPI…
Virology Laboratory & Vaccine Research Area, Fisabio Public Health, Center Of Public Health Research (csisp), Gen. Valenciana	Hospital Universitari I Politècnic La Fe De València	5	EPI2323216,EPI2415605,EPI2323224,EPI2323232,EPI2323240
Virology Laboratory & Vaccine Research Area, Fisabio Public Health, Center Of Public Health Research (csisp), Gen. Valenciana	Hospital Universitario Doctor Peset	10	EPI2323272,EPI2323288,EPI2415621,EPI2323264,EPI2323248,EPI2323256,EPI2415629,EPI2323280,EPI2653233,EPI2415613
Virology Laboratory & Vaccine Research Area, Fisabio Public Health, Center Of Public Health Research (csisp), Gen. Valenciana	Laboratorio De Microbiología. Hospital La Marina Baixa, Villajoyosa	16	EPI2323328,EPI2323390,EPI2323296,EPI2323304,EPI2323320,EPI2323358,EPI2323350,EPI2323312,EPI2323396,EPI2415645,EPI2323366,EPI2323374,EPI2323382,EPI2415637,EPI2323342,EPI2323334
Virology Laboratory & Vaccine Research Area, Fisabio Public Health, Center Of Public Health Research (csisp), Gen. Valenciana	Servicio De Microbiología. Hospital General Universitario De Castellón	7	EPI2415589,EPI2323201,EPI2323177,EPI2323185,EPI2323209,EPI2415597,EPI2323193
Wellcome Trust	Kemri Wellcome Trust Research Programme (kwtrp)	1	EPI1603231
Wellcome Trust	Kemri Wellcome Trust Research Programme Cgmrc	3	EPI1603035,EPI1602912,EPI1603288
Who Chinese National Influenza Center	Erasmus Medical Center	2	EPI1381186,EPI1341068
Who Chinese National Influenza Center	Hong Kong Department Of Health	1	EPI1691930
Who Chinese National Influenza Center	Kansas Department Of Health And Environment	1	EPI1504535
Who Chinese National Influenza Center	Who Chinese National Influenza Center	2362	EPI2298691,EPI2298826,EPI330521,EPI2298838,EPI2959463,EPI2509706,EPI2125416,EPI1692152,EPI1340629,EPI697039,EPI944007,EPI2125509,EPI2959718,EPI1692230,EPI1648508,EPI1503562,EPI2125377,EPI2105614,EPI2150991,EPI2151366,EPI1136332,EPI1136281,EPI1648337,EPI1648790,EPI1648652,EPI2298808,EPI697348,EPI1753058,EPI1542627,EPI1542618,EPI2668858,EPI1753181,EPI2298814,EPI1339441,EPI2392059,EPI498789,EPI15036…
Who Collaborating Centre For Reference And Research On Influenza	4cyte Pathology	24	EPI2384105,EPI2486966,EPI2384117,EPI2582621,EPI2304975,EPI2719453,EPI2285058,EPI2738152,EPI2477286,EPI2737984,EPI2384108,EPI2384120,EPI2486978,EPI2686146,EPI2397562,EPI2486975,EPI2686143,EPI2304987,EPI2486981,EPI2304978,EPI2398565,EPI2305038,EPI2486963,EPI2486993
Who Collaborating Centre For Reference And Research On Influenza	?	6	EPI567788,EPI1444352,EPI1444376,EPI162971,EPI1444370,EPI1444373
Who Collaborating Centre For Reference And Research On Influenza	Alfred Hospital	279	EPI836933,EPI1671501,EPI2150457,EPI1044720,EPI2044287,EPI1658584,EPI2767073,EPI1058745,EPI1493003,EPI2150451,EPI1126086,EPI1060473,EPI2084252,EPI2102052,EPI1493011,EPI1671693,EPI837005,EPI1058748,EPI1983161,EPI1658671,EPI750874,EPI2235900,EPI2044293,EPI836930,EPI1057266,EPI2084242,EPI1658674,EPI2187169,EPI746422,EPI2150478,EPI831666,EPI2044296,EPI2804366,EPI831501,EPI1658593,EPI1647790,EPI1722120…
Who Collaborating Centre For Reference And Research On Influenza	Auckland Healthcare	25	EPI1937852,EPI2186545,EPI1989543,EPI2092317,EPI1445432,EPI1447344,EPI1938789,EPI1989547,EPI1926781,EPI1926782,EPI1447347,EPI1989539,EPI1447352,EPI1447353,EPI2041792,EPI1447350,EPI2120223,EPI1989550,EPI2092314,EPI163724,EPI163711,EPI1937853,EPI1447345,EPI1126195,EPI466059
Who Collaborating Centre For Reference And Research On Influenza	Auckland Hospital	25	EPI676137,EPI1886195,EPI1886199,EPI172349,EPI1060335,EPI1886201,EPI675523,EPI1886196,EPI172183,EPI2474084,EPI417240,EPI526689,EPI748130,EPI676140,EPI746388,EPI1885197,EPI1886200,EPI172354,EPI1886197,EPI1886193,EPI172184,EPI346249,EPI1886194,EPI551835,EPI346266
[truncated: 173 more rows]
